# Supplementary material for: Exosomes from Plasmodium yoelii-Infected Reticulocytes Protect Mice from Lethal Infections
Source: PLoS One. 2011 Oct 26;6(10):e26588. doi: 10.1371/journal.pone.0026588 (PMC3202549; doi:10.1371/journal.pone.0026588)
Supplement: Table S2 — Detailed information about peptide Identification of proteins from exosomes derived from mice infected with non-lethal strain of Plasmodium yoelii 17X. (XLS) [file pone.0026588.s003.xls]

## Sheet: Table S2
Table S2 - Detailed information about peptide Identification of proteins from exosomes derived from mice infected with non-lethal strain of Plasmodium yoelii 17X
Protein group	Protein number	Protein	Peptide	cont	M+H	Delta_Mass	z	peptide_probability	Sf	Xcorr	DCn	Sp	RSp	ions	count	TIC
1	1	IPI_IPI00624663_3_SWISS_PROT_Q61838_ENSEMBL_ENSMUSP00000032510_ENSMUSP00000107760_REFSEQ_NP_031402_VEGA_OTTMUSP00000025075 Tax_Id_10090 Gene_Symbol_Pzp Alpha_2_macroglobulin
			APFALQVNTLPLNFDK	36	1789.07	-0.24	2	3.15e-12	0	6.272	0.525	1382.7	1	23/30	0	5675
			VNTNYRPGLPFSGQVLLVDEK	95	2347.66	0.79	3	4.77e-14	0	6.269	0.419	2075.9	1	34/80	0	8625
			STCHNQNSM*SICEEFSQQADDK	6	2633.69	-0.54	3	4.77e-14	0	6.165	0.524	1915	1	31/84	0	12079
			IKEEGTGIELTGIGSCEIANALSK	28	2491.77	0.36	2	4.44e-15	0	6.01	0.602	2773.5	1	30/46	0	8840
			SQKEVLVTIESSGTFSK	11	1841.05	0.9	2	4.77e-14	0	5.969	0.551	2422.6	1	26/32	0	7166
			HSLGDNDAHSIFQSVGINIFTNSK	31	2602.8	0.05	2	4.44e-15	0	5.921	0.703	991.1	1	24/46	0	6704
			AMGVPMMGLDYSDEINQVVEVR	35	2454.83	1.18	2	4.44e-15	0	5.821	0.589	1037.1	1	25/42	0	5033
			DHENCISGEDITHNGIVYTPK	9	2400.54	0.04	2	4.44e-15	0	5.776	0.633	1078.1	1	25/40	0	6083
			STCHNQNSM*SICEEFSQQADDKGCFR	1	3154.27	-0.67	3	4.44e-15	0	5.712	0.642	659.1	1	32/100	0	5097
			AESPVFVQTDKPIYKPGQIVK	41	2345.72	0.28	2	4.57e-13	0	5.692	0.53	881.5	1	19/40	1	8004
			GSIFNLGSHVLSLEQGNM*K	23	2048.31	-0.2	3	1.77e-12	0	5.546	0.309	2387.7	1	33/72	0	10657
			EVLVTIESSGTFSK	70	1497.67	0.8	2	4.57e-13	0	5.546	0.538	2287.5	1	23/26	0	7515
			STCHNQNSMSICEEFSQQADDKGCFR	12	3138.27	0.56	3	4.44e-15	0	5.501	0.559	1098.9	1	33/100	0	7734
			GSIFNLGSHVLSLEQGNMK	34	2032.31	-0.21	3	4.44e-15	0	5.351	0.501	2284.1	1	32/72	0	10333
			EEGTGIELTGIGSCEIANALSK	2	2250.44	-0.49	2	4.57e-13	0	5.325	0.555	1487.9	1	26/42	0	6097
			AMGVPM*MGLDYSDEINQVVEVR	17	2470.83	0.16	2	4.77e-14	0	5.316	0.119	1645.1	2	27/42	0	6042
			ENGCFQQSGYLLNNAMK	9	1975.17	-0.52	2	4.57e-13	0	5.233	0.532	1201.1	1	20/32	0	8299
			STCHNQNSMSICEEFSQQADDK	11	2617.69	-0.3	3	4.77e-14	0	5.117	0.538	2255.3	1	33/84	0	11126
			LTNQTLGFSFAVEQDIPVK	10	2108.38	1.4	2	4.77e-14	0	5.087	0.503	1933	1	25/36	0	8461
			ALLAYAFALAGNK	18	1323.56	0.1	2	4.77e-14	0	5.016	0.478	2372.5	1	20/24	0	9312
			IHYLLNEDIMKNEK	2	1761.04	-0.51	2	4.44e-15	0	4.964	0.445	1897	1	20/26	0	9411
			AMGVPMM*GLDYSDEINQVVEVR	26	2470.83	0.16	2	4.77e-14	0	4.931	0.588	1326.2	3	25/42	0	6042
			AM*GVPMMGLDYSDEINQVVEVR	20	2470.83	-0.81	2	4.77e-14	0	4.83	0.052	959.7	1	28/42	0	3687
			DAVKEEDSLHWQRPGDVQK	10	2238.4	1.14	3	4.44e-15	0	4.602	0.475	1085.6	1	28/72	0	8605
			NEKDLTFYYLIK	10	1547.78	0.25	3	4.77e-14	0	4.551	0.267	2233.8	1	30/44	0	5922
			ATVLNYM*SHCIQIR	2	1722.98	-0.53	2	4.44e-15	0	4.526	0.525	539.9	1	18/26	0	3692
			GSGSGCVYLQTSLK	71	1457.6	-0.21	2	4.57e-13	0	4.502	0.486	1542.6	1	21/26	0	7196
			ATVLNYMSHCIQIR	4	1706.98	-0.01	2	4.44e-15	0	4.497	0.416	1047.5	1	18/26	0	7039
			LSPQSIYNLLPGK	14	1430.67	0.54	3	4.44e-15	0	4.448	0.388	2330.3	1	29/48	0	7420
			AINYLISGYQR	16	1298.47	1.97	2	4.57e-13	0	4.436	0.519	1539.1	1	17/20	0	6721
			QKENGCFQQSGYLLNNAM*K	3	2247.47	-0.48	3	4.44e-15	0	4.433	0.442	505.1	1	24/72	0	6122
			THITNAFNWLSM*K	9	1579.8	-0.06	2	4.44e-15	0	4.386	0.542	1529.4	1	19/24	0	8195
			QQNSHGGFSSTQDTVVALQALSK	22	2404.58	0.53	2	4.44e-15	0	4.348	0.59	413.8	1	20/44	0	5002
			AAPLSLCALTAVDQSVLLLKPEAK	3	2509.96	1.18	2	4.44e-15	0	4.343	0.382	1056.8	1	24/46	0	6434
			ARGSIFNLGSHVLSLEQGNMK	3	2259.57	0.25	3	4.44e-15	0	4.341	0.417	681.1	1	26/80	0	6718
			TEVNTNHVLIYIEK	26	1673.89	-0.17	2	4.77e-14	0	4.341	0.359	1905.4	1	20/26	0	9180
			AFAQAQSHIFIEK	14	1490.69	1.08	2	3.15e-12	0	4.307	0.335	1890.7	1	20/24	0	9742
			APSAEVEMTAYVLLAYLTSESSRPTR	2	2844.19	-0.17	3	4.44e-15	0	4.25	0.509	608.8	1	30/100	0	5343
			TVQGAFFGVPVYK	13	1413.64	-0.08	2	4.77e-14	0	4.161	0.591	1404.1	1	20/24	0	5379
			NALFCLETAWASISQSQESHVYTK	33	2772.01	0.11	2	4.44e-15	0	4.065	0.595	740.6	1	23/46	0	4585
			M*VSGFIPMKPSVK	7	1437.8	-0.52	2	4.57e-13	0	3.982	0.377	1347.6	1	20/24	0	5095
			KYFPETWIWDLVPLDVSGDGELAVK	2	2879.25	1.25	3	4.44e-15	0	3.973	0.387	1192.6	1	32/96	0	8220
			VNLSFPSAQSLPASDTHLK	5	2013.24	0.21	2	4.77e-14	0	3.896	0.49	483.2	1	19/36	0	5288
			IHYLLNEDIMK	8	1389.65	-0.05	3	4.44e-15	0	3.885	0.168	1438.9	2	22/40	0	8134
			DLSSSDLSTASK	5	1211.26	0.08	2	3.15e-12	0	3.877	0.461	1048.8	1	17/22	0	6159
			ENGCFQQSGYLLNNAM*K	1	1991.16	-0.06	2	4.57e-13	0	3.852	0.523	706.5	1	15/32	0	9209
			LTEVPALVHKDTVVK	4	1649.96	-0.62	2	4.77e-14	0	3.801	0.39	903.4	1	20/28	0	4984
			MVSGFIPM*KPSVK	9	1437.8	0.85	2	4.57e-13	0	3.715	0.403	816.3	1	19/24	0	5326
			MVSGFIPMKPSVK	8	1421.8	-0.2	2	4.57e-13	0	3.676	0.42	681.4	1	18/24	0	4252
			IHYLLNEDIM*KNEK	2	1777.04	0.03	3	4.44e-15	0	3.642	0.36	539.6	1	24/52	0	3641
			IHYLLNEDIM*K	3	1405.64	-0.17	2	4.44e-15	0	3.634	0.295	1121.6	1	17/20	0	5459
			QKENGCFQQSGYLLNNAMK	6	2231.47	-0.15	3	4.44e-15	0	3.592	0.192	756.3	1	26/72	0	7038
			SELLESLNKDAVK	1	1446.63	0.01	2	4.77e-14	0	3.515	0.327	990.9	1	16/24	0	9023
			KTVSWAVTPK	6	1117.32	-0.18	2	4.57e-13	0	3.452	0.335	432.2	1	14/18	0	3400
			ALLAYAFALAGNKAK	1	1522.82	-0.28	2	4.57e-13	0	3.337	0.461	492	1	17/28	0	5058
			VDLEISPDFLAVPVGGHENSHCICGNER	4	3123.37	0.51	3	4.44e-15	0	3.299	0.357	575.1	1	31/108	0	5456
			LTEVPALVHK	5	1107.33	0.13	2	4.44e-15	0	3.194	0.394	887.8	1	16/18	0	4647
			RSELLESLNK	1	1189.34	-0.41	2	3.15e-12	0	3.174	0.053	995.8	4	15/18	0	5618
			EEDSLHWQRPGDVQK	3	1824.93	-0.4	2	4.44e-15	0	3.127	0.357	511.8	1	16/28	0	5241
			YNILPVADGK	12	1090.25	0.21	2	4.57e-13	0	2.979	0.314	1289.9	1	16/18	0	4066
			GHDMKIEVEAK	2	1257.44	-0.94	3	4.44e-15	0	2.975	0.392	584.3	1	19/40	0	5409
			LPDLPGNYVTK	14	1217.4	0.33	2	4.57e-13	0	2.92	0.137	528.8	4	15/20	0	4018
			VPDTITEWK	22	1089.22	0.07	2	4.77e-14	0	2.888	0.464	662.4	1	14/16	0	4203
			DLTFYYLIK	8	1176.39	1.24	2	4.57e-13	0	2.881	0.17	476.8	1	13/16	0	3326
			LQDQPNIQR	2	1112.22	-0.47	2	4.57e-13	0	2.844	0.169	728.5	2	13/16	0	4977
			SVIVEPEGIEK	11	1200.36	0.25	2	3.15e-12	0	2.824	0.291	673.1	2	13/20	0	7968
			TVSWAVTPK	7	989.15	0.3	2	4.57e-13	0	2.761	0.363	439.4	1	2009-12-16	0	3413
			SELLESLNK	3	1033.16	-0.25	2	4.57e-13	0	2.746	0.155	923.8	5	13/16	0	6411
			APSAEVEM*TAYVLLAYLTSESSRPTR	1	2860.19	-0.45	3	4.44e-15	0	2.538	0.29	539.9	1	25/100	0	7939
			INVSYTGERPSSNMVIVDVK	1	2209.51	0.18	3	4.77e-14	0	2.528	0.129	566.1	1	25/76	0	6306
			ALSFYQPR	6	982.12	0.11	2	4.77e-14	0	2.288	0.066	617.9	1	2009-12-14	0	3265
			YGAATFTR	1	886.97	0.41	2	1.11e-07	0	2.224	0.266	662.3	1	2009-11-14	1	4353
1	2	IPI_IPI00831211_1_VEGA_OTTMUSP00000025076 Tax_Id_10090 Gene_Symbol_Pzp 26 kDa protein
			AESPVFVQTDKPIYKPGQIVK	41	2345.72	0.28	2	4.57e-13	0	5.692	0.53	881.5	1	19/40	1	8004
2	1	IPI_IPI00323624_3_SWISS_PROT_P01027_1 Tax_Id_10090 Gene_Symbol_C3 Isoform Long of Complement C3 _Fragment_
			VDVPAADLSDQVPDTDSETR	6	2131.2	-0.29	2	2.22e-16	0	5.883	0.593	1121.8	1	27/38	1	4363
			IILQGSPVVQMAEDAVDGER	9	2128.39	-0.44	2	3.22e-14	0	5.72	0.456	1681.7	1	25/38	1	7117
			DTWVEHWPEAEECQDQK	3	2188.25	0.78	3	3.22e-14	0	5.503	0.418	2443.7	1	34/64	1	8890
			IILQGSPVVQM*AEDAVDGER	2	2144.39	0.47	2	3.22e-14	0	5.347	0.584	1929.5	1	25/38	1	8930
			VFSLAANLIAIDSHVLCGAVK	3	2199.57	0.14	2	2.63e-12	0	5.278	0.584	1631.1	1	25/40	1	7097
			SELEEDIIPEEDIISR	2	1888.02	0.72	2	2.22e-16	0	4.983	0.487	885.6	1	23/30	1	3697
			DICEGQVNSLPGSINK	4	1731.88	-0.46	2	3.22e-14	0	4.809	0.438	1392.7	1	25/30	1	4590
			SGIPIVTSPYQIHFTK	3	1789.07	-0.01	2	2.63e-12	0	4.809	0.579	829.7	1	21/30	1	4894
			ISHTEEDCLTFK	4	1480.6	0.4	3	3.22e-14	0	4.704	0.385	1880.3	1	27/44	1	7947
			YVTVVANFGETVVEK	5	1655.87	1.86	2	5.55e-16	0	4.686	0.436	1997.3	1	22/28	1	10563
			YYGGGYGSTQATFMVFQALAQYQTDVPDHK	1	3345.64	0.41	3	2.63e-12	0	4.604	0.464	578.7	1	30/116	1	6041
			VYSYYNLEESCTR	8	1684.78	-0.23	2	2.22e-16	0	4.602	0.518	2557.3	1	21/24	1	10178
			VVIEDGVGDAVLTR	2	1443.63	-0.61	2	5.55e-16	0	4.595	0.558	2737.4	1	22/26	1	8461
			SEETKQNEAFSLTAK	4	1683.8	-0.74	2	3.22e-14	0	4.594	0.469	1855.8	1	22/28	1	8874
			YYGGGYGSTQATFM*VFQALAQYQTDVPDHK	1	3361.64	-0.69	3	2.63e-12	0	4.555	0.424	583.2	1	31/116	1	6368
			NYAGVFM*DAGLAFK	1	1520.73	-0.45	2	3.22e-14	0	4.488	0.503	1339	1	20/26	1	7030
			VHQYFNVGLIQPGSVK	10	1787.05	1.59	3	2.63e-12	0	4.478	0.233	1074.8	1	28/60	1	6026
			NYAGVFMDAGLAFK	3	1504.73	0.71	2	3.22e-14	0	4.436	0.498	1777.8	1	22/26	1	6554
			AVMVSFQSGYLFIQTDK	2	1935.23	0.78	2	3.22e-14	0	4.432	0.464	1229.6	1	20/32	1	8801
			CAEENCFM*QQSQEK	2	1805.89	-0.37	2	2.22e-16	0	4.264	0.379	1920.3	1	21/26	1	8259
			CAEENCFMQQSQEK	5	1789.89	1.64	2	0.000276	0	4.216	0.239	1356.8	1	17/26	1	9493
			LVAYYTLIGASGQR	4	1512.73	-0.05	2	3.22e-14	0	4.025	0.482	2120.3	1	21/26	1	8664
			DLELLASGVDR	2	1188.31	0.05	2	5.55e-16	0	4.011	0.364	1357.7	1	18/20	1	4322
			FYHPEKDDGMLSK	4	1567.75	1.27	3	2.63e-12	0	3.89	0.358	740.5	1	22/48	1	5343
			MELKPGDNLNVNFHLR	2	1898.18	-0.35	3	2.63e-12	0	3.885	0.351	875.5	1	27/60	1	6488
			VEPTETFYYIDDPNGLEVSIIAK	2	2614.88	-0.73	2	5.55e-16	0	3.853	0.616	685.2	1	19/44	1	6792
			TVVILIETPDGIPVKR	11	1751.1	-0.17	2	3.22e-14	0	3.6	0.335	821.3	1	17/30	1	7513
			ACEPGVDYVYK	2	1301.42	-0.48	2	2.22e-16	0	3.544	0.469	773.1	1	17/20	1	3394
			VM*QDFFIDLR	2	1300.51	-0.76	2	3.22e-14	0	3.495	0.468	1020.7	1	15/18	1	5700
			EVVADSVWVDVK	3	1346.51	1.85	2	5.55e-16	0	3.424	0.439	644.6	1	17/22	1	5797
			DLNMDVSFHLPSR	1	1531.72	-0.25	2	5.55e-16	0	3.382	0.256	1055	1	16/24	1	8280
			VMQDFFIDLR	4	1284.51	-0.23	2	3.22e-14	0	3.319	0.456	1384.3	1	15/18	1	7502
			YYTYLVM*NK	3	1211.41	-0.54	2	5.55e-16	0	3.25	0.347	547.6	1	13/16	1	4426
			YYTYLVMNK	2	1195.41	0.04	2	2.22e-16	0	3.233	0.407	669	1	14/16	1	3412
			GICVADPYEIR	2	1293.44	-0.18	2	5.55e-16	0	3.227	0.222	722.8	1	14/20	1	6191
			VVIEDGVGDAVLTRK	1	1571.8	1.04	2	3.22e-14	0	3.197	0.4	477	1	14/28	1	6893
			AFIDCCNHITK	2	1379.53	-0.24	2	3.22e-14	0	3.187	0.282	749.2	1	14/20	1	7205
			NTMFLEICTK	2	1257.48	-0.03	2	5.55e-16	0	3.148	0.424	807.8	1	15/18	1	4828
			IFTVDNNLLPVGK	2	1430.67	0.06	2	2.63e-12	0	3.066	0.306	792.1	1	17/24	1	6528
			VLMEGVRPSNADALVGK	2	1757.05	0.16	2	2.63e-12	0	3.02	0.349	234.8	1	16/32	1	4620
			GTLSVVAVYHAK	1	1245.45	0	2	3.22e-14	0	2.993	0.438	989.5	1	16/22	1	6383
			DSITTWEILAVSLSDK	1	1778.98	-0.8	2	5.55e-16	0	2.965	0.36	181.7	4	2009-11-30	1	7094
			DSITTWEILAVSLSDKK	1	1907.15	1.94	2	2.63e-12	0	2.959	0.38	488.1	1	14/32	1	9219
			AAVFNHFISDGVKK	2	1533.76	1.52	3	2.63e-12	0	2.902	0.492	440.8	1	23/52	1	3108
			KVLMEGVRPSNADALVGK	2	1885.22	0.53	3	2.63e-12	0	2.885	0.223	714.8	1	28/68	1	4496
			NVDGTAFVIFGVQDGDKK	1	1911.1	-1.23	2	2.63e-12	0	2.865	0.445	175.4	4	1934-10-01	1	7954
			M*ELKPGDNLNVNFHLR	2	1914.18	-0.86	2	2.63e-12	0	2.788	0.305	904.3	2	16/30	1	9381
			AAVFNHFISDGVK	1	1405.58	-0.36	2	2.63e-12	0	2.73	0.346	497.4	1	14/24	1	6250
			VELLHNPAFCSMATAK	1	1790.07	0.14	3	2.63e-12	0	2.698	0.202	569.2	2	21/60	1	7823
			DLNM*DVSFHLPSR	2	1547.72	-0.46	2	3.22e-14	0	2.654	0.167	713.7	1	15/24	1	7352
			SSVAVPYVIVPLK	2	1372.68	1.72	2	2.63e-12	0	2.649	0.376	416.8	1	13/24	1	5670
			EYVLPSFEVR	2	1239.4	1.02	2	5.55e-16	0	2.64	0.419	432.9	2	14/18	1	2984
			NTM*FLEICTK	1	1273.47	-0.25	2	3.22e-14	0	2.551	0.346	655.9	1	15/18	1	5733
			VMNIFLK	2	865.12	0.01	2	3.22e-14	0	2.42	0.173	542.5	2	2009-11-12	1	3285
			TVLTGASGHLR	2	1112.26	0.28	2	1.03e-06	0	2.383	0.253	905.3	1	15/20	1	7779
			IWDVVEK	2	889.03	-0.42	1	5.55e-16	0	2.366	0.214	1014.6	1	2009-10-12	1	8728
			QIFSAEFEVK	1	1198.35	0.52	2	5.55e-16	0	2.341	0.351	225.6	7	2009-11-18	1	4634
			LITQGENCIK	2	1176.34	0.02	2	5.55e-16	0	2.236	0.227	447	2	2009-12-18	1	5746
			LEEPYLGK	2	949.08	-0.17	2	5.55e-16	0	2.174	0.171	342.5	17	2009-10-14	1	2966
			ALTQDDGVAK	1	1018.1	0.45	2	2.22e-16	0	2.147	0.244	146.5	45	2009-12-18	1	2608
			TVAIHTLDPEK	1	1224.39	-0.02	2	1.03e-06	0	2.138	0.232	498.3	1	2009-11-20	1	7858
			LLWENGNLLR	1	1228.43	1.21	2	3.22e-14	0	2.005	0.174	1150.6	1	17/18	1	6026
			DSCIGTLVVK	1	1092.26	-0.61	1	5.55e-16	0	1.592	0.233	173.7	1	2009-11-18	1	3236
2	2	IPI_IPI00759878_2_SWISS_PROT_P01027_2_TREMBL_B5APU1_Q207D2_Q80XP1_ENSEMBL_ENSMUSP00000024988_REFSEQ_NP_033908 Tax_Id_10090 Gene_Symbol_C3 complement component 3
			VDVPAADLSDQVPDTDSETR	6	2131.2	-0.29	2	2.22e-16	0	5.883	0.593	1121.8	1	27/38	1	4363
			IILQGSPVVQMAEDAVDGER	9	2128.39	-0.44	2	3.22e-14	0	5.72	0.456	1681.7	1	25/38	1	7117
			DTWVEHWPEAEECQDQK	3	2188.25	0.78	3	3.22e-14	0	5.503	0.418	2443.7	1	34/64	1	8890
			IILQGSPVVQM*AEDAVDGER	2	2144.39	0.47	2	3.22e-14	0	5.347	0.584	1929.5	1	25/38	1	8930
			VFSLAANLIAIDSHVLCGAVK	3	2199.57	0.14	2	2.63e-12	0	5.278	0.584	1631.1	1	25/40	1	7097
			SELEEDIIPEEDIISR	2	1888.02	0.72	2	2.22e-16	0	4.983	0.487	885.6	1	23/30	1	3697
			DICEGQVNSLPGSINK	4	1731.88	-0.46	2	3.22e-14	0	4.809	0.438	1392.7	1	25/30	1	4590
			SGIPIVTSPYQIHFTK	3	1789.07	-0.01	2	2.63e-12	0	4.809	0.579	829.7	1	21/30	1	4894
			ISHTEEDCLTFK	4	1480.6	0.4	3	3.22e-14	0	4.704	0.385	1880.3	1	27/44	1	7947
			YVTVVANFGETVVEK	5	1655.87	1.86	2	5.55e-16	0	4.686	0.436	1997.3	1	22/28	1	10563
			YYGGGYGSTQATFMVFQALAQYQTDVPDHK	1	3345.64	0.41	3	2.63e-12	0	4.604	0.464	578.7	1	30/116	1	6041
			VYSYYNLEESCTR	8	1684.78	-0.23	2	2.22e-16	0	4.602	0.518	2557.3	1	21/24	1	10178
			VVIEDGVGDAVLTR	2	1443.63	-0.61	2	5.55e-16	0	4.595	0.558	2737.4	1	22/26	1	8461
			SEETKQNEAFSLTAK	4	1683.8	-0.74	2	3.22e-14	0	4.594	0.469	1855.8	1	22/28	1	8874
			YYGGGYGSTQATFM*VFQALAQYQTDVPDHK	1	3361.64	-0.69	3	2.63e-12	0	4.555	0.424	583.2	1	31/116	1	6368
			NYAGVFM*DAGLAFK	1	1520.73	-0.45	2	3.22e-14	0	4.488	0.503	1339	1	20/26	1	7030
			VHQYFNVGLIQPGSVK	10	1787.05	1.59	3	2.63e-12	0	4.478	0.233	1074.8	1	28/60	1	6026
			NYAGVFMDAGLAFK	3	1504.73	0.71	2	3.22e-14	0	4.436	0.498	1777.8	1	22/26	1	6554
			AVMVSFQSGYLFIQTDK	2	1935.23	0.78	2	3.22e-14	0	4.432	0.464	1229.6	1	20/32	1	8801
			CAEENCFM*QQSQEK	2	1805.89	-0.37	2	2.22e-16	0	4.264	0.379	1920.3	1	21/26	1	8259
			CAEENCFMQQSQEK	5	1789.89	1.64	2	0.000276	0	4.216	0.239	1356.8	1	17/26	1	9493
			LVAYYTLIGASGQR	4	1512.73	-0.05	2	3.22e-14	0	4.025	0.482	2120.3	1	21/26	1	8664
			DLELLASGVDR	2	1188.31	0.05	2	5.55e-16	0	4.011	0.364	1357.7	1	18/20	1	4322
			FYHPEKDDGMLSK	4	1567.75	1.27	3	2.63e-12	0	3.89	0.358	740.5	1	22/48	1	5343
			MELKPGDNLNVNFHLR	2	1898.18	-0.35	3	2.63e-12	0	3.885	0.351	875.5	1	27/60	1	6488
			VEPTETFYYIDDPNGLEVSIIAK	2	2614.88	-0.73	2	5.55e-16	0	3.853	0.616	685.2	1	19/44	1	6792
			TVVILIETPDGIPVKR	11	1751.1	-0.17	2	3.22e-14	0	3.6	0.335	821.3	1	17/30	1	7513
			ACEPGVDYVYK	2	1301.42	-0.48	2	2.22e-16	0	3.544	0.469	773.1	1	17/20	1	3394
			VM*QDFFIDLR	2	1300.51	-0.76	2	3.22e-14	0	3.495	0.468	1020.7	1	15/18	1	5700
			EVVADSVWVDVK	3	1346.51	1.85	2	5.55e-16	0	3.424	0.439	644.6	1	17/22	1	5797
			DLNMDVSFHLPSR	1	1531.72	-0.25	2	5.55e-16	0	3.382	0.256	1055	1	16/24	1	8280
			VMQDFFIDLR	4	1284.51	-0.23	2	3.22e-14	0	3.319	0.456	1384.3	1	15/18	1	7502
			YYTYLVM*NK	3	1211.41	-0.54	2	5.55e-16	0	3.25	0.347	547.6	1	13/16	1	4426
			YYTYLVMNK	2	1195.41	0.04	2	2.22e-16	0	3.233	0.407	669	1	14/16	1	3412
			GICVADPYEIR	2	1293.44	-0.18	2	5.55e-16	0	3.227	0.222	722.8	1	14/20	1	6191
			VVIEDGVGDAVLTRK	1	1571.8	1.04	2	3.22e-14	0	3.197	0.4	477	1	14/28	1	6893
			AFIDCCNHITK	2	1379.53	-0.24	2	3.22e-14	0	3.187	0.282	749.2	1	14/20	1	7205
			NTMFLEICTK	2	1257.48	-0.03	2	5.55e-16	0	3.148	0.424	807.8	1	15/18	1	4828
			IFTVDNNLLPVGK	2	1430.67	0.06	2	2.63e-12	0	3.066	0.306	792.1	1	17/24	1	6528
			VLMEGVRPSNADALVGK	2	1757.05	0.16	2	2.63e-12	0	3.02	0.349	234.8	1	16/32	1	4620
			GTLSVVAVYHAK	1	1245.45	0	2	3.22e-14	0	2.993	0.438	989.5	1	16/22	1	6383
			DSITTWEILAVSLSDK	1	1778.98	-0.8	2	5.55e-16	0	2.965	0.36	181.7	4	2009-11-30	1	7094
			DSITTWEILAVSLSDKK	1	1907.15	1.94	2	2.63e-12	0	2.959	0.38	488.1	1	14/32	1	9219
			AAVFNHFISDGVKK	2	1533.76	1.52	3	2.63e-12	0	2.902	0.492	440.8	1	23/52	1	3108
			KVLMEGVRPSNADALVGK	2	1885.22	0.53	3	2.63e-12	0	2.885	0.223	714.8	1	28/68	1	4496
			NVDGTAFVIFGVQDGDKK	1	1911.1	-1.23	2	2.63e-12	0	2.865	0.445	175.4	4	1934-10-01	1	7954
			M*ELKPGDNLNVNFHLR	2	1914.18	-0.86	2	2.63e-12	0	2.788	0.305	904.3	2	16/30	1	9381
			AAVFNHFISDGVK	1	1405.58	-0.36	2	2.63e-12	0	2.73	0.346	497.4	1	14/24	1	6250
			VELLHNPAFCSMATAK	1	1790.07	0.14	3	2.63e-12	0	2.698	0.202	569.2	2	21/60	1	7823
			DLNM*DVSFHLPSR	2	1547.72	-0.46	2	3.22e-14	0	2.654	0.167	713.7	1	15/24	1	7352
			SSVAVPYVIVPLK	2	1372.68	1.72	2	2.63e-12	0	2.649	0.376	416.8	1	13/24	1	5670
			EYVLPSFEVR	2	1239.4	1.02	2	5.55e-16	0	2.64	0.419	432.9	2	14/18	1	2984
			NTM*FLEICTK	1	1273.47	-0.25	2	3.22e-14	0	2.551	0.346	655.9	1	15/18	1	5733
			VMNIFLK	2	865.12	0.01	2	3.22e-14	0	2.42	0.173	542.5	2	2009-11-12	1	3285
			TVLTGASGHLR	2	1112.26	0.28	2	1.03e-06	0	2.383	0.253	905.3	1	15/20	1	7779
			IWDVVEK	2	889.03	-0.42	1	5.55e-16	0	2.366	0.214	1014.6	1	2009-10-12	1	8728
			QIFSAEFEVK	1	1198.35	0.52	2	5.55e-16	0	2.341	0.351	225.6	7	2009-11-18	1	4634
			LITQGENCIK	2	1176.34	0.02	2	5.55e-16	0	2.236	0.227	447	2	2009-12-18	1	5746
			LEEPYLGK	2	949.08	-0.17	2	5.55e-16	0	2.174	0.171	342.5	17	2009-10-14	1	2966
			ALTQDDGVAK	1	1018.1	0.45	2	2.22e-16	0	2.147	0.244	146.5	45	2009-12-18	1	2608
			TVAIHTLDPEK	1	1224.39	-0.02	2	1.03e-06	0	2.138	0.232	498.3	1	2009-11-20	1	7858
			LLWENGNLLR	1	1228.43	1.21	2	3.22e-14	0	2.005	0.174	1150.6	1	17/18	1	6026
			DSCIGTLVVK	1	1092.26	-0.61	1	5.55e-16	0	1.592	0.233	173.7	1	2009-11-18	1	3236
3	1	IPI_IPI00131695_3_SWISS_PROT_P07724_TREMBL_Q546G4_ENSEMBL_ENSMUSP00000031314_REFSEQ_NP_033784 Tax_Id_10090 Gene_Symbol_Alb Serum albumin
			TVMDDFAQFLDTCCK	77	1852.04	0.63	2	1.31e-12	0	6.203	0.511	2485	1	23/28	0	9176
			VNKECCHGDLLECADDR	9	2092.19	0.37	2	6.66e-15	0	5.871	0.607	2176	1	24/32	0	8664
			TVM*DDFAQFLDTCCK	49	1868.04	-0.39	2	1.31e-12	0	5.748	0.597	2808.8	1	24/28	0	8898
			GLVLIAFSQYLQK	89	1480.78	0.49	3	6.66e-15	0	5.552	0.546	2268	1	31/48	0	6989
			EFKAETFTFHSDICTLPEK	5	2301.53	-0.53	2	6.66e-15	0	5.491	0.524	1669.2	1	25/36	0	7854
			ENPTTFMGHYLHEVAR	12	1903.11	0.2	2	1.6e-11	0	5.437	0.533	681.4	1	21/30	0	3885
			ECCHGDLLECADDRAELAK	9	2263.39	-0.75	2	6.66e-15	0	5.417	0.575	672.1	1	20/36	0	5519
			AHCLSEVEHDTMPADLPAIAADFVEDQEVCK	7	3499.79	-0.23	3	6.66e-15	0	5.388	0.465	2352.6	1	43/120	0	8017
			CCAEANPPACYGTVLAEFQPLVEEPK	29	2952.24	1.84	2	1.6e-11	0	5.304	0.584	1188.4	1	25/50	0	7366
			CCTLPEDQRLPCVEDYLSAILNR	36	2824.12	0.79	3	1.6e-11	0	5.285	0.521	913.1	1	33/88	0	5872
			RHPDYSVSLLLR	42	1456.67	0.54	3	6.66e-15	0	5.219	0.306	2046	1	30/44	0	6831
			LSQTFPNADFAEITK	57	1682.86	-0.02	2	1.6e-11	0	5.144	0.412	621.6	1	20/28	0	3165
			DVFLGTFLYEYSR	86	1610.79	0.5	2	1.6e-11	0	5.142	0.536	2236.7	1	20/24	0	9531
			AADKDTCFSTEGPNLVTR	37	1983.12	0.72	3	1.6e-11	0	5.126	0.5	1001.3	1	31/68	0	4966
			TPVSEHVTKCCSGSLVER	3	2047.24	-0.42	3	6.66e-15	0	5.071	0.462	1957.8	1	33/68	0	7951
			ENPTTFM*GHYLHEVAR	10	1919.11	-0.43	2	1.6e-11	0	4.98	0.55	545	1	20/30	0	4351
			AETFTFHSDICTLPEKEK	21	2154.36	0.9	3	6.66e-15	0	4.975	0.466	1698.4	1	34/68	0	7001
			LPCVEDYLSAILNR	103	1663.89	-0.62	2	6.66e-15	0	4.959	0.48	2516.5	1	22/26	0	8701
			LCAIPNLRENYGELADCCTK	11	2398.64	-0.83	2	6.66e-15	0	4.712	0.608	1333	1	24/38	0	6928
			LGEYGFQNAILVR	89	1480.69	-0.02	2	1.6e-11	0	4.687	0.356	2051.4	1	20/24	0	8614
			AETFTFHSDICTLPEK	13	1897.07	-0.16	2	1.6e-11	0	4.566	0.447	1347.6	1	21/30	0	6829
			DTCFSTEGPNLVTR	4	1597.7	1.73	2	1.6e-11	0	4.415	0.497	1078.4	1	18/26	0	7338
			YTQKAPQVSTPTLVEAAR	3	1961.21	0.66	2	6.66e-15	0	4.386	0.535	849.1	1	24/34	0	3665
			ENYGELADCCTK	36	1460.51	-0.22	2	1.39e-09	0	4.312	0.516	1632.5	1	19/22	0	7112
			RPCFSALTVDETYVPKEFK	2	2288.58	0.22	3	6.66e-15	0	4.282	0.522	905.3	1	27/72	0	7363
			YMCENQATISSK	31	1432.58	-0.25	2	1.39e-09	0	4.252	0.363	1722.8	1	20/22	0	7381
			ECCHGDLLECADDR	5	1750.78	-0.55	2	1.6e-11	0	4.239	0.485	792.8	1	22/26	0	3826
			ATAEQLKTVMDDFAQFLDTCCK	1	2593.88	1.73	3	6.66e-15	0	4.084	0.356	1425.2	1	31/84	0	9816
			TCVADESAANCDK	1	1441.47	0.23	2	1.39e-09	0	4.029	0.444	1974	1	20/24	0	7280
			YM*CENQATISSK	23	1448.57	1.03	2	1.39e-09	0	3.981	0.546	1414.4	1	19/22	0	6515
			GLVLIAFSQYLQKCSYDEHAK	1	2471.79	-0.39	3	6.66e-15	0	3.97	0.548	883.7	1	28/80	0	6630
			RPCFSALTVDETYVPK	35	1884.12	-0.53	2	1.31e-12	0	3.898	0.532	682	1	20/30	0	4404
			APQVSTPTLVEAAR	40	1440.63	0.85	3	1.6e-11	0	3.762	0.284	615	10	20/52	0	7048
			LVQEVTDFAK	48	1150.31	0.04	2	1.31e-12	0	3.721	0.342	1461.8	1	16/18	0	6264
			HPDYSVSLLLR	1	1300.49	0.63	3	6.66e-15	0	3.588	0.069	1788.1	1	25/40	0	7202
			VCLLHEKTPVSEHVTK	2	1878.16	0.68	3	6.66e-15	0	3.57	0.401	764.2	1	24/60	0	6733
			LQTCCDKPLLK	2	1376.61	-0.08	2	1.34e-09	0	3.48	0.262	700.1	1	14/20	0	6994
			DDNPSLPPFERPEAEAMCTSFK	1	2539.75	0.02	2	6.66e-15	0	3.427	0.506	421.1	1	18/42	0	5337
			NLVKTNCDLYEK	2	1497.67	-0.27	2	1.6e-11	0	3.426	0.443	718.4	1	16/22	0	6132
			KQTALAELVK	2	1101.32	0.03	2	1.34e-09	0	3.159	0.304	1136.7	1	16/18	0	4613
			YNDLGEQHFK	2	1251.33	-0.14	2	1.34e-09	0	3.109	0.269	912.7	1	14/18	0	7887
			TCVADESAANCDKSLHTLFGDK	2	2440.59	0.03	3	6.66e-15	0	2.918	0.343	511.9	1	27/84	0	5932
			DDNPSLPPFERPEAEAM*CTSFK	1	2555.75	0.03	2	6.66e-15	0	2.685	0.438	176.9	1	16/42	0	4708
			LCAIPNLR	10	957.15	0.11	2	1.6e-11	0	2.652	0.168	645.2	2	2009-12-14	0	3377
			SLHTLFGDK	2	1018.15	0.05	2	1.34e-09	0	2.398	0.409	457.1	1	13/16	0	4625
			CCSGSLVER	3	1068.15	-0.52	2	6e-09	0	2.357	0.26	750.9	1	13/16	0	6020
			CCTLPEDQR	1	1179.25	-1.51	2	6e-09	0	2.075	0.153	314.5	5	2009-12-16	0	3209
			QTALAELVK	1	973.15	0.37	2	1.31e-12	0	2.06	0.219	258.9	9	2009-12-16	0	3647
4	1	IPI_IPI00139788_2_SWISS_PROT_Q921I1_ENSEMBL_ENSMUSP00000035158_ENSMUSP00000108264_REFSEQ_NP_598738_VEGA_OTTMUSP00000029708_OTTMUSP00000029709 Tax_Id_10090 Gene_Symbol_Trf Serotransferrin
			CDEWSIISEGKIECESAETTEDCIEK	2	3120.26	0.53	3	2.22e-14	0	6.37	0.582	2299.9	1	40/100	0	8443
			AVLTSQETLFGGSDCTGNFCLFK	35	2553.79	0.09	2	2.22e-14	0	5.808	0.63	1436.5	1	27/44	0	5812
			NQQEGVCPEGSIDNSPVK	26	1959.05	-1.08	2	2.06e-11	0	5.738	0.535	2107.7	1	27/34	0	6555
			DFASCHLAQAPNHVVVSR	15	2009.21	-0.55	2	5.55e-15	0	5.678	0.607	1961.7	1	25/34	0	7460
			AVSSFFSGSCVPCADPVAFPK	12	2231.48	0.5	2	5.55e-15	0	5.468	0.663	1040	1	26/40	1	4906
			IECESAETTEDCIEK	97	1814.87	-0.31	2	4.66e-11	0	5.407	0.529	2102.9	1	22/28	0	8868
			LCQLCPGCGCSSTQPFFGYVGAFK	14	2743.04	0.83	2	2.22e-14	0	5.311	0.582	811.7	1	23/46	1	6025
			YLGAEYMQSVGNMR	13	1619.85	0.75	2	2.22e-14	0	5.276	0.554	2740.2	1	23/26	0	8715
			HQTVLDNTEGKNPAEWAK	12	2039.19	-0.95	2	5.55e-15	0	5.131	0.668	1483.2	1	24/34	0	6161
			FDEFFSQGCAPGYEK	9	1782.88	-0.38	2	2.06e-11	0	5.008	0.564	2067.1	1	24/28	0	7256
			NLKQEDFELLCPDGTR	10	1936.11	0.61	2	5.55e-15	0	4.939	0.484	2097	1	22/30	0	10863
			YLGAEYM*QSVGNMR	7	1635.85	-0.42	2	2.22e-14	0	4.905	0.479	2417.5	1	22/26	0	9090
			HTTIFEVLPEK	6	1314.51	0.25	3	5.55e-15	0	4.649	0.168	2121	11	25/40	1	7021
			KPVDQYEDCYLAR	16	1657.8	-0.14	3	5.55e-15	0	4.603	0.214	2256.7	1	29/48	0	8400
			TKCDEWSIISEGK	9	1553.69	0.71	3	2.22e-14	0	4.538	0.324	1382.2	1	27/48	0	6123
			DQYELLCLDNTR	6	1540.65	-0.42	2	2.06e-11	0	4.514	0.425	1404.1	1	19/22	0	6970
			SKDFQLFSSPLGK	5	1454.65	1.65	2	5.55e-15	0	4.509	0.399	1897.8	1	19/24	0	8381
			YLGAEYMQSVGNM*R	7	1635.85	-0.38	2	2.22e-14	0	4.507	0.5	1764	1	20/26	0	8056
			KGTDFQLNQLEGK	7	1478.63	-1.7	3	5.55e-15	0	4.337	0.372	2379.1	1	28/48	1	8806
			YLGAEYMQSVGNM*RK	1	1764.02	-0.38	2	5.55e-15	0	4.255	0.308	560.6	1	19/28	0	5375
			CLKDGGGDVAFVK	8	1366.54	0.76	3	2.22e-14	0	4.252	0.341	1669.8	1	29/48	1	6289
			GTDFQLNQLEGK	2	1350.46	-0.07	2	2.06e-11	0	4.138	0.445	1707	1	18/22	1	9004
			CDEWSIISEGK	5	1324.41	-0.83	2	4.66e-11	0	4.13	0.412	1939.8	1	18/20	0	8386
			SAGWVIPIGLLFCK	19	1561.89	1.07	2	3.7e-10	0	4.123	0.502	1054.6	1	20/26	1	4789
			ADRDQYELLCLDNTR	9	1883	-0.26	2	2.22e-14	0	4.042	0.402	1166.8	1	21/28	0	6472
			QEDFELLCPDGTR	4	1580.67	-0.07	2	2.06e-11	0	4.03	0.476	954.4	1	19/24	0	5150
			ASDTSITWNNLK	11	1350.46	-0.04	2	2.06e-11	0	4.015	0.309	808.6	1	16/22	0	5853
			LYLGHNYVTAIR	10	1420.64	0.06	2	5.55e-15	0	3.862	0.492	1419.1	1	18/22	0	7598
			CAPNNKEEYNGYTGAFR	14	1992.09	0.55	2	2.22e-14	0	3.66	0.341	749.8	1	18/32	0	6863
			GYYAVAVVK	21	970.15	-0.32	2	2.06e-11	0	3.448	0.445	984.6	1	14/16	0	4064
			WCALSHLER	6	1172.31	0.35	2	5.55e-15	0	3.34	0.281	1143.7	1	15/16	0	5513
			DFQLFSSPLGK	4	1239.4	-0.63	2	2.22e-14	0	3.2	0.548	1114.4	1	16/20	0	7379
			YLGAEYM*QSVGNMRK	1	1764.02	-0.38	2	5.55e-15	0	2.945	0.468	212.8	4	14/28	0	5375
			HTTIFEVLPEKADR	2	1656.86	-0.13	3	2.22e-14	0	2.84	0.268	864.1	1	24/52	1	8185
			CLVEKGDVAFVK	5	1365.59	-0.75	2	2.22e-14	0	2.809	0.052	389.7	3	15/22	0	4950
			LPEGTTPEK	2	972.07	0.44	2	2.06e-11	0	2.688	0.241	306.6	19	2009-11-16	0	3488
			DSAFGLLR	4	879	-0.09	2	2.22e-14	0	2.679	0.287	1052.3	1	13/14	0	5017
			GTDFQLNQLEGKK	2	1478.63	-0.14	2	2.22e-14	0	2.527	0.511	434.6	6	15/24	1	6015
			EDLIWEILK	1	1159.36	0.15	2	2.06e-11	0	2.445	0.311	545.5	1	14/16	0	3887
			NNGKEDLIWEILK	2	1572.79	0.58	2	5.55e-15	0	2.342	0.094	756.8	1	15/24	0	7003
			EEYNGYTGAFR	2	1307.35	-0.3	2	4.66e-11	0	2.265	0.429	344.4	1	2009-11-20	0	6832
			TAGWNIPMGM*LYNR	1	1640.91	-0.65	2	5.55e-15	0	2.135	0.177	221.3	2	2009-12-26	0	6571
4	2	IPI_IPI00857411_1_VEGA_OTTMUSP00000029710 Tax_Id_10090 Gene_Symbol_Trf 26 kDa protein
			AVSSFFSGSCVPCADPVAFPK	12	2231.48	0.5	2	5.55e-15	0	5.468	0.663	1040	1	26/40	1	4906
			LCQLCPGCGCSSTQPFFGYVGAFK	14	2743.04	0.83	2	2.22e-14	0	5.311	0.582	811.7	1	23/46	1	6025
			HTTIFEVLPEK	6	1314.51	0.25	3	5.55e-15	0	4.649	0.168	2121	11	25/40	1	7021
			KGTDFQLNQLEGK	7	1478.63	-1.7	3	5.55e-15	0	4.337	0.372	2379.1	1	28/48	1	8806
			CLKDGGGDVAFVK	8	1366.54	0.76	3	2.22e-14	0	4.252	0.341	1669.8	1	29/48	1	6289
			GTDFQLNQLEGK	2	1350.46	-0.07	2	2.06e-11	0	4.138	0.445	1707	1	18/22	1	9004
			SAGWVIPIGLLFCK	19	1561.89	1.07	2	3.7e-10	0	4.123	0.502	1054.6	1	20/26	1	4789
			HTTIFEVLPEKADR	2	1656.86	-0.13	3	2.22e-14	0	2.84	0.268	864.1	1	24/52	1	8185
			GTDFQLNQLEGKK	2	1478.63	-0.14	2	2.22e-14	0	2.527	0.511	434.6	6	15/24	1	6015
5	1	IPI_IPI00123223_2_SWISS_PROT_P28665_ENSEMBL_ENSMUSP00000032228_REFSEQ_NP_032671_VEGA_OTTMUSP00000045780 Tax_Id_10090 Gene_Symbol_Mug1 Murinoglobulin_1
			VLIVEPEGIKQEHTFSSLFCASDAEISEK	2	3265.61	-0.39	3	1e-30	0	6.467	0.589	1518.8	1	40/112	1	7139
			YVEDMGLTAFTNLMIK	2	1847.19	-0.38	2	3.5e-11	0	5.887	0.418	3366.4	1	26/30	1	9392
			VNHKEEDSCSYFYCM*EER	1	2400.51	0.33	3	1e-30	0	5.834	0.526	2779.6	1	38/68	2	8282
			LSEDQEDCILYSSWLAEK	3	2187.34	1.06	2	2.16e-08	0	5.569	0.546	1971.9	1	24/34	1	7871
			LSSSDEEDFLYVDIK	3	1760.88	0.65	2	4.68e-11	0	5.355	0.409	3155.8	1	23/28	1	9691
			VPNAMSVNDEVLSVTACGK	2	1992.23	-0.65	2	3.5e-11	0	4.862	0.69	1112.3	1	26/36	1	4996
			NKESVVFVQTDKPVYKPGQSVK	2	2478.83	-0.88	3	1e-30	0	4.702	0.444	1143.7	1	32/84	6	6431
			YMVLVPSQLYTETPEK	2	1899.2	-1.02	2	3.5e-11	0	4.7	0.566	1318.1	1	25/30	6	3352
			LPIICFDYGMVPISAPR	2	1950.33	0.63	2	4.68e-11	0	4.236	0.61	921.2	1	20/32	1	5497
			FSTSQSLPASQTR	7	1410.51	-0.05	2	2.16e-08	0	4.207	0.438	420.3	1	15/24	1	4015
			FALEIPVEFSMVPMAK	5	1810.21	-0.67	2	3.5e-11	0	4.033	0.406	765.4	1	20/30	1	4495
			QMSFSLAAEPIQGPYK	1	1768.03	-0.06	2	3.5e-11	0	3.979	0.504	670.9	1	17/30	4	6584
			ESVVFVQTDKPVYKPGQSVK	2	2236.55	-0.08	3	1e-30	0	3.956	0.403	1008.6	1	28/76	6	6638
			FALEIPVEFSMVPM*AK	4	1826.21	-0.75	2	3.5e-11	0	3.925	0.141	948.9	1	20/30	1	5058
			VNHKEEDSCSYFYCMEER	1	2384.51	-1.07	3	1e-30	0	3.782	0.437	652.5	1	24/68	2	7268
			LQVTASPQSLCGLR	2	1530.75	0.86	2	3.5e-11	0	3.766	0.421	1388.9	1	20/26	5	7168
			FALEIPVEFSM*VPMAK	5	1826.21	0.24	2	1e-30	0	3.626	0.282	921.2	1	21/30	1	5526
			EGNTWLTAFVLK	2	1379.59	-0.27	2	3.5e-11	0	3.271	0.397	996	1	17/22	4	6749
			MSLVLPPTVVK	5	1184.52	1.7	2	3.5e-11	0	3.227	0.329	861.6	1	15/20	2	5813
			M*LSGFIPLKPTVK	2	1447.81	-0.84	2	1e-30	0	3.202	0.379	634	1	16/24	4	5491
			ALMAYAFALAGNQNK	2	1583.84	0.11	2	3.5e-11	0	3.112	0.184	899	1	18/28	0	7112
			ALSCLESSWK	1	1181.31	-0.5	2	2.16e-08	0	3.038	0.483	709.2	1	15/18	2	5128
			QEHTFSSLFCASDAEISEK	1	2187.3	0.42	3	3.5e-11	0	3.001	0.209	301.6	2	21/72	1	5451
			LPIICFDYGM*VPISAPR	2	1966.33	-1.76	2	1e-30	0	2.973	0.51	534.1	1	17/32	1	7110
			VPDTITEWK	22	1089.22	0.07	2	4.77e-14	0	2.888	0.464	662.4	1	14/16	0	4203
			HVAYAVYSLSK	2	1238.42	-0.01	2	3.5e-11	0	2.739	0.477	882.1	1	16/20	1	4443
			M*SLVLPPTVVK	4	1200.52	-0.04	2	3.5e-11	0	2.722	0.166	1477.7	1	17/20	2	4691
			SSGSLFNNAMK	1	1156.29	-0.06	2	2.16e-08	0	2.442	0.142	322.5	4	13/20	1	4730
			HGIPFFVK	1	945.14	-1.67	2	1e-30	0	2.23	0.394	469.3	1	2009-11-14	5	5165
5	2	IPI_IPI00928063_1_VEGA_OTTMUSP00000045781 Tax_Id_10090 Gene_Symbol_Mug1 98 kDa protein
			YVEDMGLTAFTNLMIK	2	1847.19	-0.38	2	3.5e-11	0	5.887	0.418	3366.4	1	26/30	1	9392
			VNHKEEDSCSYFYCM*EER	1	2400.51	0.33	3	1e-30	0	5.834	0.526	2779.6	1	38/68	2	8282
			LSEDQEDCILYSSWLAEK	3	2187.34	1.06	2	2.16e-08	0	5.569	0.546	1971.9	1	24/34	1	7871
			LSSSDEEDFLYVDIK	3	1760.88	0.65	2	4.68e-11	0	5.355	0.409	3155.8	1	23/28	1	9691
			VPNAMSVNDEVLSVTACGK	2	1992.23	-0.65	2	3.5e-11	0	4.862	0.69	1112.3	1	26/36	1	4996
			NKESVVFVQTDKPVYKPGQSVK	2	2478.83	-0.88	3	1e-30	0	4.702	0.444	1143.7	1	32/84	6	6431
			YMVLVPSQLYTETPEK	2	1899.2	-1.02	2	3.5e-11	0	4.7	0.566	1318.1	1	25/30	6	3352
			LPIICFDYGMVPISAPR	2	1950.33	0.63	2	4.68e-11	0	4.236	0.61	921.2	1	20/32	1	5497
			FSTSQSLPASQTR	7	1410.51	-0.05	2	2.16e-08	0	4.207	0.438	420.3	1	15/24	1	4015
			FALEIPVEFSMVPMAK	5	1810.21	-0.67	2	3.5e-11	0	4.033	0.406	765.4	1	20/30	1	4495
			QMSFSLAAEPIQGPYK	1	1768.03	-0.06	2	3.5e-11	0	3.979	0.504	670.9	1	17/30	4	6584
			ESVVFVQTDKPVYKPGQSVK	2	2236.55	-0.08	3	1e-30	0	3.956	0.403	1008.6	1	28/76	6	6638
			FALEIPVEFSMVPM*AK	4	1826.21	-0.75	2	3.5e-11	0	3.925	0.141	948.9	1	20/30	1	5058
			VNHKEEDSCSYFYCMEER	1	2384.51	-1.07	3	1e-30	0	3.782	0.437	652.5	1	24/68	2	7268
			LQVTASPQSLCGLR	2	1530.75	0.86	2	3.5e-11	0	3.766	0.421	1388.9	1	20/26	5	7168
			FALEIPVEFSM*VPMAK	5	1826.21	0.24	2	1e-30	0	3.626	0.282	921.2	1	21/30	1	5526
			LPIICFDYGM*VPISAPR	2	1966.33	-1.76	2	1e-30	0	2.973	0.51	534.1	1	17/32	1	7110
			VPDTITEWK	22	1089.22	0.07	2	4.77e-14	0	2.888	0.464	662.4	1	14/16	0	4203
			HVAYAVYSLSK	2	1238.42	-0.01	2	3.5e-11	0	2.739	0.477	882.1	1	16/20	1	4443
			HGIPFFVK	1	945.14	-1.67	2	1e-30	0	2.23	0.394	469.3	1	2009-11-14	5	5165
5	3	IPI_IPI00420891_4_SWISS_PROT_Q6IE29_ENSEMBL_ENSMUSP00000032206 Tax_Id_10090 Gene_Symbol_Mug4 Murinoglubulin_4
			VLIVEPEGIKQEHTFSSLFCASDAEISEK	2	3265.61	-0.39	3	1e-30	0	6.467	0.589	1518.8	1	40/112	1	7139
			VNHKEEDSCSYFYCM*EER	1	2400.51	0.33	3	1e-30	0	5.834	0.526	2779.6	1	38/68	2	8282
			NKESVVFVQTDKPVYKPGQSVK	2	2478.83	-0.88	3	1e-30	0	4.702	0.444	1143.7	1	32/84	6	6431
			YMVLVPSQLYTETPEK	2	1899.2	-1.02	2	3.5e-11	0	4.7	0.566	1318.1	1	25/30	6	3352
			FALEIPVEFSMVPMAK	5	1810.21	-0.67	2	3.5e-11	0	4.033	0.406	765.4	1	20/30	1	4495
			QMSFSLAAEPIQGPYK	1	1768.03	-0.06	2	3.5e-11	0	3.979	0.504	670.9	1	17/30	4	6584
			ESVVFVQTDKPVYKPGQSVK	2	2236.55	-0.08	3	1e-30	0	3.956	0.403	1008.6	1	28/76	6	6638
			FALEIPVEFSMVPM*AK	4	1826.21	-0.75	2	3.5e-11	0	3.925	0.141	948.9	1	20/30	1	5058
			VNHKEEDSCSYFYCMEER	1	2384.51	-1.07	3	1e-30	0	3.782	0.437	652.5	1	24/68	2	7268
			LQVTASPQSLCGLR	2	1530.75	0.86	2	3.5e-11	0	3.766	0.421	1388.9	1	20/26	5	7168
			FALEIPVEFSM*VPMAK	5	1826.21	0.24	2	1e-30	0	3.626	0.282	921.2	1	21/30	1	5526
			EGNTWLTAFVLK	2	1379.59	-0.27	2	3.5e-11	0	3.271	0.397	996	1	17/22	4	6749
			MSLVLPPTVVK	5	1184.52	1.7	2	3.5e-11	0	3.227	0.329	861.6	1	15/20	2	5813
			M*LSGFIPLKPTVK	2	1447.81	-0.84	2	1e-30	0	3.202	0.379	634	1	16/24	4	5491
			ALSCLESSWK	1	1181.31	-0.5	2	2.16e-08	0	3.038	0.483	709.2	1	15/18	2	5128
			QEHTFSSLFCASDAEISEK	1	2187.3	0.42	3	3.5e-11	0	3.001	0.209	301.6	2	21/72	1	5451
			VPDTITEWK	22	1089.22	0.07	2	4.77e-14	0	2.888	0.464	662.4	1	14/16	0	4203
			M*SLVLPPTVVK	4	1200.52	-0.04	2	3.5e-11	0	2.722	0.166	1477.7	1	17/20	2	4691
			SSGSLFNNAMK	1	1156.29	-0.06	2	2.16e-08	0	2.442	0.142	322.5	4	13/20	1	4730
			HGIPFFVK	1	945.14	-1.67	2	1e-30	0	2.23	0.394	469.3	1	2009-11-14	5	5165
5	4	IPI_IPI00271262_7_SWISS_PROT_P28666_ENSEMBL_ENSMUSP00000080469_REFSEQ_NP_032672 Tax_Id_10090 Gene_Symbol_Mug2 Murinoglobulin_2
			NKESVVFVQTDKPVYKPGQSVK	2	2478.83	-0.88	3	1e-30	0	4.702	0.444	1143.7	1	32/84	6	6431
			YMVLVPSQLYTETPEK	2	1899.2	-1.02	2	3.5e-11	0	4.7	0.566	1318.1	1	25/30	6	3352
			QMSFSLAAEPIQGPYK	1	1768.03	-0.06	2	3.5e-11	0	3.979	0.504	670.9	1	17/30	4	6584
			ESVVFVQTDKPVYKPGQSVK	2	2236.55	-0.08	3	1e-30	0	3.956	0.403	1008.6	1	28/76	6	6638
			LQVTASPQSLCGLR	2	1530.75	0.86	2	3.5e-11	0	3.766	0.421	1388.9	1	20/26	5	7168
			EGNTWLTAFVLK	2	1379.59	-0.27	2	3.5e-11	0	3.271	0.397	996	1	17/22	4	6749
			MSLVLPPTVVK	5	1184.52	1.7	2	3.5e-11	0	3.227	0.329	861.6	1	15/20	2	5813
			M*LSGFIPLKPTVK	2	1447.81	-0.84	2	1e-30	0	3.202	0.379	634	1	16/24	4	5491
			ALSCLESSWK	1	1181.31	-0.5	2	2.16e-08	0	3.038	0.483	709.2	1	15/18	2	5128
			VPDTITEWK	22	1089.22	0.07	2	4.77e-14	0	2.888	0.464	662.4	1	14/16	0	4203
			HVAYAVYSLSK	2	1238.42	-0.01	2	3.5e-11	0	2.739	0.477	882.1	1	16/20	1	4443
			M*SLVLPPTVVK	4	1200.52	-0.04	2	3.5e-11	0	2.722	0.166	1477.7	1	17/20	2	4691
			HGIPFFVK	1	945.14	-1.67	2	1e-30	0	2.23	0.394	469.3	1	2009-11-14	5	5165
5	5	IPI_IPI00553546_4_ENSEMBL_ENSMUSP00000077530 Tax_Id_10090 Gene_Symbol__ 30 kDa protein
			NKESVVFVQTDKPVYKPGQSVK	2	2478.83	-0.88	3	1e-30	0	4.702	0.444	1143.7	1	32/84	6	6431
			YMVLVPSQLYTETPEK	2	1899.2	-1.02	2	3.5e-11	0	4.7	0.566	1318.1	1	25/30	6	3352
			QMSFSLAAEPIQGPYK	1	1768.03	-0.06	2	3.5e-11	0	3.979	0.504	670.9	1	17/30	4	6584
			ESVVFVQTDKPVYKPGQSVK	2	2236.55	-0.08	3	1e-30	0	3.956	0.403	1008.6	1	28/76	6	6638
6	1	IPI_IPI00131830_1_SWISS_PROT_P07759_ENSEMBL_ENSMUSP00000042095_REFSEQ_NP_035588 Tax_Id_10090 Gene_Symbol_Serpina3k Serine protease inhibitor A3K
			AVLDVAETGTEAAAATGVIGGIR	43	2143.38	-0.34	2	4.55e-14	0	6.774	0.6	4329	1	32/44	0	11466
			ALYQTEAFTADFQQPTEAK	7	2160.33	-0.42	2	1.89e-14	0	5.754	0.604	2014.8	1	24/36	0	8545
			ISFDPQDTFESEFYLDEK	8	2211.32	0.4	2	1.89e-14	0	5.511	0.633	1983.1	1	25/34	1	7539
			EVFTEQADLSGITETK	26	1768.9	-0.25	2	2.09e-10	0	5.478	0.518	3721.7	1	26/30	0	8804
			M*QQVEASLQPETLR	5	1646.85	0.53	2	2.21e-08	0	5.195	0.499	1682.6	1	23/26	9	5183
			EVFTEQADLSGITETKK	3	1897.07	1.37	2	4.55e-14	0	5.14	0.37	1326.6	1	24/32	0	5673
			MQQVEASLQPETLRK	2	1759.02	-0.14	2	1.58e-07	0	5.005	0.342	1335	1	23/28	7	5575
			M*QQVEASLQPETLRK	2	1775.02	-0.47	2	1.58e-07	0	4.795	0.397	480.6	1	18/28	7	4498
			MQQVEASLQPETLR	5	1630.85	-0.22	2	2.21e-08	0	4.757	0.361	1795.9	1	22/26	9	5586
			KTLFPSQIEELNLPK	11	1758.05	-0.44	2	4.55e-14	0	4.4	0.453	1198.2	1	22/28	0	5040
			DEELSCSVLELK	2	1422.55	-0.13	2	2.09e-10	0	4.254	0.117	2003.3	1	19/22	1	8492
			HFRDEELSCSVLELK	11	1863.05	-0.51	2	1.65e-09	0	4.229	0.352	1339.3	1	20/28	1	8937
			DLQILAEFHEK	3	1343.51	-0.53	2	1.65e-09	0	3.907	0.34	1495.7	1	17/20	1	7180
			TLMVLVNYIYFK	10	1504.86	-0.59	2	1.65e-09	0	3.896	0.22	1076.9	1	14/22	3	10366
			FSIASNYRLEEDVLPEM*GIK	2	2328.63	-0.09	3	4.55e-14	0	3.865	0.311	653.1	1	26/76	0	6304
			ISFDPQDTFESEFYLDEKR	2	2367.51	-0.78	2	1.65e-09	0	3.835	0.478	513.1	1	20/36	1	3944
			LEEDVLPEMGIK	1	1373.6	0.94	2	1.89e-14	0	3.666	0.409	907.8	1	18/22	0	4936
			TLFPSQIEELNLPK	6	1629.88	0.76	2	1.65e-09	0	3.654	0.276	839.4	1	20/26	0	4654
			TLM*VLVNYIYFK	6	1520.86	0.6	2	1.65e-09	0	3.619	0.516	1617	1	16/22	3	9959
			TMEEILEGLK	2	1163.37	-0.15	2	1.89e-14	0	3.424	0.197	844	2	15/18	0	5415
			LEEDVLPEM*GIK	3	1389.6	-0.15	2	1.89e-14	0	3.322	0.368	689.2	1	16/22	0	5533
			FSIASNYRLEEDVLPEMGIK	2	2312.63	-1.64	3	1.65e-09	0	3.298	0.397	614.3	1	24/76	0	6993
			TM*EEILEGLK	2	1179.37	0.18	2	1.89e-14	0	3.241	0.363	760.9	1	15/18	0	4494
			ELISELDER	7	1104.19	-0.27	2	1.89e-14	0	3.027	0.265	855.6	1	14/16	0	5312
			GKTM*EEILEGLK	1	1364.59	1.06	2	1.65e-09	0	2.563	0.249	530.8	1	14/22	0	5140
			FSIASNYR	5	958.05	0.24	2	1.89e-14	0	2.471	0.323	719.2	1	2009-12-14	0	5385
7	1	IPI_IPI00652813_1_TREMBL_B9EHT6_Q3UH17_Q3UHL6_Q8R3F3_Q9Z1Z8_ENSEMBL_ENSMUSP00000095306 Tax_Id_10090 Gene_Symbol_Fn1 Putative uncharacterized protein
			RPGAAEPSPDGTTGHTYNQYTQR	7	2505.6	0.57	3	5.99e-12	0	6.06	0.536	1396.5	1	36/88	1	7728
			TGLDSPTGFDSSDITANSFTVHWVAPR	4	2880.07	-0.46	3	6.11e-11	0	5.134	0.55	552.8	1	29/104	2	5700
			DLEVIASTPTSLLISWEPPAVSVR	5	2581.95	0.03	2	6.11e-11	0	4.58	0.641	1239	1	25/46	2	6121
			YIVNVYQISEEGK	2	1542.71	-0.09	2	3.47e-08	0	4.353	0.509	1489.2	1	19/24	2	6936
			FGFCPMAAHEEICTTNEGVMYR	2	2621.92	-0.44	3	6.11e-11	0	4.186	0.52	681.3	1	28/84	2	7323
			FLTTTPNSLLVSWQAPR	8	1932.21	-0.45	2	1.19e-07	0	4.115	0.584	751.9	1	18/32	2	6715
			DDKESAPISDTVVPAVPPPTDLR	5	2420.66	0.37	2	5.99e-12	0	4.065	0.442	1119.2	1	25/44	1	5569
			VEVLPVSLPGEHGQR	9	1617.83	-0.16	2	3.34e-09	0	3.938	0.608	1237.9	1	23/28	2	5358
			FSQVTPTSFTAQWIAPSVQLTGYR	3	2687	-0.46	3	5.99e-12	0	3.76	0.406	1008.7	1	29/92	1	8945
			GVTYNIIVEALQNQR	2	1718.94	-0.86	2	3.34e-09	0	3.636	0.382	957.7	1	17/28	2	8944
			NTFAEITGLSPGVTYLFK	2	1959.23	0.55	2	1.19e-07	0	3.618	0.48	799.1	1	18/34	2	9760
			SIPPYNTEVTETTIVITWTPAPR	1	2587.91	-0.72	2	3.47e-08	0	3.532	0.496	208	1	16/44	2	4067
			SYTITGLQPGTDYK	1	1544.69	-0.42	2	3.47e-08	0	3.472	0.483	525.6	2	16/26	2	5349
			TASPDQTEMTIEGLQPTVEYVVSVYAQNR	2	3228.53	0.64	3	3.34e-09	0	3.443	0.456	866.9	1	30/112	2	8865
			TFYQIGDSWEK	1	1374.48	-0.24	2	3.47e-08	0	3.438	0.434	1118	1	16/20	2	6229
			WSRPQAPITGYR	4	1432.61	0.47	3	6.11e-11	0	3.311	0.315	1001.9	1	23/44	2	5970
			GDSPASSKPVSINYK	1	1550.7	0.09	2	3.34e-09	0	3.203	0.36	499.1	1	17/28	2	5246
			ITGYIIKYEKPGSPPR	1	1820.12	0.36	3	3.34e-09	0	3.103	0.449	1280.7	1	29/60	2	7641
			HALQSASAGSGSFTDVR	2	1691.78	0.3	3	1.19e-07	0	3.095	0.376	533.6	2	24/64	3	5067
			VTWAPPPSIELTNLLVR	6	1907.25	0.66	2	6.11e-11	0	2.845	0.437	484.2	1	21/32	2	3460
			ATGVFTTLQPLR	1	1304.52	1.19	2	3.34e-09	0	2.834	0.251	863.7	1	16/22	2	6226
			GGNSNGALCHFPFLYNNR	3	2039.19	0.77	3	6.11e-11	0	2.76	0.356	561	1	23/68	2	6080
			WKEATIPGHLNSYTIK	1	1859.12	1	3	6.11e-11	0	2.541	0.306	540.6	1	20/60	2	7094
			APITGYIIR	1	1004.21	-0.48	2	3.34e-09	0	2.074	0.356	404	1	13/16	2	5043
7	2	IPI_IPI00352163_3_TREMBL_B7ZNJ1_Q3TBB4_Q3TCF1_Q3TCL7_Q99KD0_Q9Z1Z7_ENSEMBL_ENSMUSP00000084509 Tax_Id_10090 Gene_Symbol_Fn1 Putative uncharacterized protein
			RPGAAEPSPDGTTGHTYNQYTQR	7	2505.6	0.57	3	5.99e-12	0	6.06	0.536	1396.5	1	36/88	1	7728
			TGLDSPTGFDSSDITANSFTVHWVAPR	4	2880.07	-0.46	3	6.11e-11	0	5.134	0.55	552.8	1	29/104	2	5700
			DLEVIASTPTSLLISWEPPAVSVR	5	2581.95	0.03	2	6.11e-11	0	4.58	0.641	1239	1	25/46	2	6121
			YIVNVYQISEEGK	2	1542.71	-0.09	2	3.47e-08	0	4.353	0.509	1489.2	1	19/24	2	6936
			FGFCPMAAHEEICTTNEGVMYR	2	2621.92	-0.44	3	6.11e-11	0	4.186	0.52	681.3	1	28/84	2	7323
			FLTTTPNSLLVSWQAPR	8	1932.21	-0.45	2	1.19e-07	0	4.115	0.584	751.9	1	18/32	2	6715
			DDKESAPISDTVVPAVPPPTDLR	5	2420.66	0.37	2	5.99e-12	0	4.065	0.442	1119.2	1	25/44	1	5569
			VEVLPVSLPGEHGQR	9	1617.83	-0.16	2	3.34e-09	0	3.938	0.608	1237.9	1	23/28	2	5358
			FSQVTPTSFTAQWIAPSVQLTGYR	3	2687	-0.46	3	5.99e-12	0	3.76	0.406	1008.7	1	29/92	1	8945
			GVTYNIIVEALQNQR	2	1718.94	-0.86	2	3.34e-09	0	3.636	0.382	957.7	1	17/28	2	8944
			NTFAEITGLSPGVTYLFK	2	1959.23	0.55	2	1.19e-07	0	3.618	0.48	799.1	1	18/34	2	9760
			SIPPYNTEVTETTIVITWTPAPR	1	2587.91	-0.72	2	3.47e-08	0	3.532	0.496	208	1	16/44	2	4067
			SYTITGLQPGTDYK	1	1544.69	-0.42	2	3.47e-08	0	3.472	0.483	525.6	2	16/26	2	5349
			TASPDQTEMTIEGLQPTVEYVVSVYAQNR	2	3228.53	0.64	3	3.34e-09	0	3.443	0.456	866.9	1	30/112	2	8865
			TFYQIGDSWEK	1	1374.48	-0.24	2	3.47e-08	0	3.438	0.434	1118	1	16/20	2	6229
			WSRPQAPITGYR	4	1432.61	0.47	3	6.11e-11	0	3.311	0.315	1001.9	1	23/44	2	5970
			GDSPASSKPVSINYK	1	1550.7	0.09	2	3.34e-09	0	3.203	0.36	499.1	1	17/28	2	5246
			ITGYIIKYEKPGSPPR	1	1820.12	0.36	3	3.34e-09	0	3.103	0.449	1280.7	1	29/60	2	7641
			HALQSASAGSGSFTDVR	2	1691.78	0.3	3	1.19e-07	0	3.095	0.376	533.6	2	24/64	3	5067
			VTWAPPPSIELTNLLVR	6	1907.25	0.66	2	6.11e-11	0	2.845	0.437	484.2	1	21/32	2	3460
			ATGVFTTLQPLR	1	1304.52	1.19	2	3.34e-09	0	2.834	0.251	863.7	1	16/22	2	6226
			GGNSNGALCHFPFLYNNR	3	2039.19	0.77	3	6.11e-11	0	2.76	0.356	561	1	23/68	2	6080
			WKEATIPGHLNSYTIK	1	1859.12	1	3	6.11e-11	0	2.541	0.306	540.6	1	20/60	2	7094
			APITGYIIR	1	1004.21	-0.48	2	3.34e-09	0	2.074	0.356	404	1	13/16	2	5043
7	3	IPI_IPI00113539_2_SWISS_PROT_P11276_TREMBL_Q3UGY5_Q3UHR1_Q3UZF9_ENSEMBL_ENSMUSP00000054499_REFSEQ_NP_034363 Tax_Id_10090 Gene_Symbol_Fn1 Fibronectin
			TGLDSPTGFDSSDITANSFTVHWVAPR	4	2880.07	-0.46	3	6.11e-11	0	5.134	0.55	552.8	1	29/104	2	5700
			DLEVIASTPTSLLISWEPPAVSVR	5	2581.95	0.03	2	6.11e-11	0	4.58	0.641	1239	1	25/46	2	6121
			YIVNVYQISEEGK	2	1542.71	-0.09	2	3.47e-08	0	4.353	0.509	1489.2	1	19/24	2	6936
			FGFCPMAAHEEICTTNEGVMYR	2	2621.92	-0.44	3	6.11e-11	0	4.186	0.52	681.3	1	28/84	2	7323
			FLTTTPNSLLVSWQAPR	8	1932.21	-0.45	2	1.19e-07	0	4.115	0.584	751.9	1	18/32	2	6715
			VEVLPVSLPGEHGQR	9	1617.83	-0.16	2	3.34e-09	0	3.938	0.608	1237.9	1	23/28	2	5358
			GVTYNIIVEALQNQR	2	1718.94	-0.86	2	3.34e-09	0	3.636	0.382	957.7	1	17/28	2	8944
			NTFAEITGLSPGVTYLFK	2	1959.23	0.55	2	1.19e-07	0	3.618	0.48	799.1	1	18/34	2	9760
			SIPPYNTEVTETTIVITWTPAPR	1	2587.91	-0.72	2	3.47e-08	0	3.532	0.496	208	1	16/44	2	4067
			SYTITGLQPGTDYK	1	1544.69	-0.42	2	3.47e-08	0	3.472	0.483	525.6	2	16/26	2	5349
			TASPDQTEMTIEGLQPTVEYVVSVYAQNR	2	3228.53	0.64	3	3.34e-09	0	3.443	0.456	866.9	1	30/112	2	8865
			TFYQIGDSWEK	1	1374.48	-0.24	2	3.47e-08	0	3.438	0.434	1118	1	16/20	2	6229
			WSRPQAPITGYR	4	1432.61	0.47	3	6.11e-11	0	3.311	0.315	1001.9	1	23/44	2	5970
			GDSPASSKPVSINYK	1	1550.7	0.09	2	3.34e-09	0	3.203	0.36	499.1	1	17/28	2	5246
			ITGYIIKYEKPGSPPR	1	1820.12	0.36	3	3.34e-09	0	3.103	0.449	1280.7	1	29/60	2	7641
			HALQSASAGSGSFTDVR	2	1691.78	0.3	3	1.19e-07	0	3.095	0.376	533.6	2	24/64	3	5067
			VTWAPPPSIELTNLLVR	6	1907.25	0.66	2	6.11e-11	0	2.845	0.437	484.2	1	21/32	2	3460
			ATGVFTTLQPLR	1	1304.52	1.19	2	3.34e-09	0	2.834	0.251	863.7	1	16/22	2	6226
			GGNSNGALCHFPFLYNNR	3	2039.19	0.77	3	6.11e-11	0	2.76	0.356	561	1	23/68	2	6080
			WKEATIPGHLNSYTIK	1	1859.12	1	3	6.11e-11	0	2.541	0.306	540.6	1	20/60	2	7094
			APITGYIIR	1	1004.21	-0.48	2	3.34e-09	0	2.074	0.356	404	1	13/16	2	5043
8	1	IPI_IPI00468055_2_SWISS_PROT_P01872_TREMBL_Q4V9V8_ENSEMBL_ENSMUSP00000100222 Tax_Id_10090 Gene_Symbol_Igh_6 Igh_6 protein
			STGKPTLYNVSLIM*SDTGGTCY	17	2382.62	0.01	2	1.55e-14	0	6.798	0.636	1952.5	1	27/42	0	7858
			STGKPTLYNVSLIMSDTGGTCY	58	2366.62	-0.75	2	1.55e-14	0	6.277	0.628	1387.5	1	28/42	0	4840
			LVESGFTTDPVTIENK	81	1750.93	0.75	2	8.63e-10	0	6.073	0.483	2471.7	1	24/30	2	8972
			DGKLVESGFTTDPVTIENK	1	2051.24	-0.61	2	5.12e-12	0	5.327	0.455	751.7	1	22/36	2	5429
			TVDKSTGKPTLYNVSLIMSDTGGTCY	3	2810.12	0.4	3	1e-30	0	5.289	0.637	1566.2	1	38/100	0	6537
			LICEATNFTPKPITVSWLK	32	2219.6	-0.75	2	8.93e-11	0	5.245	0.45	948.7	1	21/36	2	6836
			VISTLTISEIDWLNLNVYTCR	49	2511.85	-0.58	2	8.93e-11	0	4.966	0.604	1347.9	1	24/40	2	6687
			SILEGSDEYLVCK	105	1513.67	-0.13	2	8.63e-10	0	4.779	0.503	1681.6	1	20/24	3	7128
			ASGYTFTDYYINWVK	4	1829	-0.34	2	8.77e-07	0	4.742	0.59	1814.3	1	20/28	5	9628
			SSSTAYMQLSSLTSEDSAVYFCAR	4	2662.86	0.11	2	3.69e-10	0	4.72	0.079	746.5	1	25/46	8	4219
			GFSPADISVQWLQR	54	1604.79	-1.99	2	8.93e-11	0	4.686	0.464	1660.2	1	20/26	2	7881
			SSSTAYM*QLSSLTSEDSAVYFCAR	3	2678.86	-0.25	2	3.69e-10	0	4.516	0.576	1036.4	1	24/46	8	5874
			GVASVCVEDWNNR	14	1506.6	-0.87	2	8.63e-10	0	4.516	0.365	934.9	1	16/24	2	8041
			GVASVCVEDWNNRK	13	1634.77	-0.26	2	8.93e-11	0	4.179	0.461	744.6	1	16/26	2	6969
			LTSEDSAVYFCAR	3	1519.63	1.12	2	1.12e-08	0	3.981	0.541	1024.8	1	18/24	1	6342
			YLATSQVLLSPK	23	1320.56	0.06	2	5.12e-12	0	3.874	0.393	1194.5	1	18/22	2	5698
			LVESGFTTDPVTIENKGSTPQTYK	5	2613.86	1.51	2	5.12e-12	0	3.585	0.416	843.4	1	23/46	2	5488
			NLVAMGCLAR	8	1105.33	1.48	2	5.12e-12	0	3.365	0.359	1250.1	1	17/18	2	4768
			ESATVTCLVKGFSPADISVQWLQR	1	2694.03	0.18	3	8.63e-10	0	3.283	0.141	257.5	11	19/92	2	7480
			KEFVCTVTHR	1	1277.45	0.73	3	8.93e-11	0	2.836	0.333	1166	1	22/36	2	6195
			NLVAM*GCLAR	4	1121.33	-0.41	2	5.12e-12	0	2.522	0.387	1090.9	1	16/18	2	6234
			ESATVTCLVK	7	1108.26	-0.39	2	1.33e-14	0	2.507	0.469	475.1	1	14/18	2	4208
			GQLLPQEK	1	913.05	0.16	2	8.63e-10	0	2.358	0.121	779.8	1	2009-11-14	2	4805
			EFVCTVTHR	1	1149.28	-0.11	2	4.47e-09	0	2.108	0.31	307.2	1	2009-11-16	2	3735
8	2	IPI_IPI00462690_3_ENSEMBL_ENSMUSP00000100332 Tax_Id_10090 Gene_Symbol__ 13 kDa protein
			ASGYTFTDYYINWVK	4	1829	-0.34	2	8.77e-07	0	4.742	0.59	1814.3	1	20/28	5	9628
			SSSTAYMQLSSLTSEDSAVYFCAR	4	2662.86	0.11	2	3.69e-10	0	4.72	0.079	746.5	1	25/46	8	4219
			SSSTAYM*QLSSLTSEDSAVYFCAR	3	2678.86	-0.25	2	3.69e-10	0	4.516	0.576	1036.4	1	24/46	8	5874
			LTSEDSAVYFCAR	3	1519.63	1.12	2	1.12e-08	0	3.981	0.541	1024.8	1	18/24	1	6342
8	3	IPI_IPI00874314_1_ENSEMBL_ENSMUSP00000105327 Tax_Id_10090 Gene_Symbol__ 13 kDa protein
			ASGYTFTDYYINWVK	4	1829	-0.34	2	8.77e-07	0	4.742	0.59	1814.3	1	20/28	5	9628
			SSSTAYMQLSSLTSEDSAVYFCAR	4	2662.86	0.11	2	3.69e-10	0	4.72	0.079	746.5	1	25/46	8	4219
			SSSTAYM*QLSSLTSEDSAVYFCAR	3	2678.86	-0.25	2	3.69e-10	0	4.516	0.576	1036.4	1	24/46	8	5874
			LTSEDSAVYFCAR	3	1519.63	1.12	2	1.12e-08	0	3.981	0.541	1024.8	1	18/24	1	6342
8	4	IPI_IPI00928028_1_SWISS_PROT_P01865_TREMBL_Q5R3X3_Q5R3X4_Q5R3X5_Q5R3X6_Q9D8L4_ENSEMBL_ENSMUSP00000100212_REFSEQ_XP_001472591 Tax_Id_10090 Gene_Symbol_Igh_1b_Igh_1a_Ighg Putative uncharacterized protein
			ASGYTFTDYYINWVK	4	1829	-0.34	2	8.77e-07	0	4.742	0.59	1814.3	1	20/28	5	9628
			SSSTAYMQLSSLTSEDSAVYFCAR	4	2662.86	0.11	2	3.69e-10	0	4.72	0.079	746.5	1	25/46	8	4219
			SSSTAYM*QLSSLTSEDSAVYFCAR	3	2678.86	-0.25	2	3.69e-10	0	4.516	0.576	1036.4	1	24/46	8	5874
			LTSEDSAVYFCAR	3	1519.63	1.12	2	1.12e-08	0	3.981	0.541	1024.8	1	18/24	1	6342
8	5	IPI_IPI00761277_2_ENSEMBL_ENSMUSP00000100281 Tax_Id_10090 Gene_Symbol__ 11 kDa protein
			SSSTAYMQLSSLTSEDSAVYFCAR	4	2662.86	0.11	2	3.69e-10	0	4.72	0.079	746.5	1	25/46	8	4219
			SSSTAYM*QLSSLTSEDSAVYFCAR	3	2678.86	-0.25	2	3.69e-10	0	4.516	0.576	1036.4	1	24/46	8	5874
			LTSEDSAVYFCAR	3	1519.63	1.12	2	1.12e-08	0	3.981	0.541	1024.8	1	18/24	1	6342
8	6	IPI_IPI00381627_5_ENSEMBL_ENSMUSP00000100308 Tax_Id_10090 Gene_Symbol__ 11 kDa protein
			SSSTAYMQLSSLTSEDSAVYFCAR	4	2662.86	0.11	2	3.69e-10	0	4.72	0.079	746.5	1	25/46	8	4219
			SSSTAYM*QLSSLTSEDSAVYFCAR	3	2678.86	-0.25	2	3.69e-10	0	4.516	0.576	1036.4	1	24/46	8	5874
			LTSEDSAVYFCAR	3	1519.63	1.12	2	1.12e-08	0	3.981	0.541	1024.8	1	18/24	1	6342
8	7	IPI_IPI00831289_1_ENSEMBL_ENSMUSP00000100326 Tax_Id_10090 Gene_Symbol__ 11 kDa protein
			ASGYTFTDYYINWVK	4	1829	-0.34	2	8.77e-07	0	4.742	0.59	1814.3	1	20/28	5	9628
8	8	IPI_IPI00556800_1_SWISS_PROT_P01747 Tax_Id_10090 Gene_Symbol_LOC238440 Ig heavy chain V region 36_65
			LTSEDSAVYFCAR	3	1519.63	1.12	2	1.12e-08	0	3.981	0.541	1024.8	1	18/24	1	6342
9	1	tgr_PY00291 _ organism_Plasmodium_yoelii_yoelii_str__17XNL _ product_SERA_3 _ location_MALPY00082_1581_5430_+_ _ length_1205
			GHENFSASALYVANCSK	3	1855.98	0.56	2	8.75e-11	0	6.011	0.67	2847.8	1	26/32	0	8598
			VYDPSSETEPNTNVDVR	2	1922.98	0.92	2	8.07e-12	0	5.745	0.534	1293.3	1	25/32	0	5135
			IDVEEQGNCATSWLFASK	4	2056.21	-0.29	2	2.16e-13	0	5.682	0.625	2905.7	1	26/34	0	9711
			VADSEETNQLTGDGQLK	2	1805.88	0.54	2	8.07e-12	0	5.245	0.337	2163.9	1	23/32	0	9847
			WSECQTATSPGYCLSK	2	1876	-0.44	2	2.16e-13	0	5.182	0.544	1270.6	1	21/30	0	6479
			LCGSDTPDM*AVNIIGYGK	2	1928.15	-0.35	2	8.75e-11	0	5.05	0.648	1272.8	1	22/34	0	7960
			ITNPGSGATGPDGTPSVPTK	4	1855	-0.19	2	1.49e-12	0	5.003	0.614	966.4	1	22/38	0	7054
			LCGSDTPDMAVNIIGYGK	2	1912.15	0.6	2	8.75e-11	0	4.974	0.591	1580.4	1	25/34	0	6531
			DFKDNFSEYINLIK	2	1746.94	-0.72	2	1.49e-12	0	4.501	0.23	1765.6	1	22/26	0	6885
			ASEGQQPVNVPEQQAGR	3	1795.89	0.82	2	2.16e-13	0	4.193	0.445	835.1	1	20/32	0	5654
			NIPSESEINLYYSK	2	1657.8	0.55	2	2.16e-13	0	3.621	0.377	490	1	20/26	0	2932
			YGDELNMIDDR	2	1341.43	0.18	2	8.07e-12	0	3.617	0.361	1786.8	1	18/20	0	8200
			YGDELNM*IDDR	2	1357.43	0.91	2	8.07e-12	0	3.567	0.407	1548.5	1	18/20	0	7456
			VNGTTNDVPTQLIEFK	2	1776.97	0.8	2	2.16e-13	0	3.355	0.192	758.6	1	19/30	0	5158
			FLPTTSNLPYSYK	2	1531.73	-0.81	2	8.75e-11	0	3.196	0.377	532.2	1	19/24	0	4174
			CLTGSNPLEFLNIIDENK	3	2078.3	0.64	2	8.75e-11	0	3.167	0.122	515.9	3	14/34	0	9264
			NLDATDTNKDSIIEGQNEPAK	1	2274.39	-0.13	3	8.75e-11	0	3.156	0.285	507.8	1	27/80	0	5780
			DNFSEYINLIK	2	1356.51	1.83	2	2.16e-13	0	2.827	0.284	703.5	1	15/20	0	7499
			SLNANGYISYQSK	2	1445.56	1	2	8.07e-12	0	2.611	0.381	941.7	1	17/24	0	7396
			NSPDFYNNLYFK	1	1522.64	-0.4	2	2.16e-13	0	2.382	0.3	213.2	5	2009-12-22	0	5093
			GSIIAYINSK	1	1066.23	0.34	2	2.16e-13	0	2.039	0.4	378.1	2	2009-11-18	0	5612
			FHLDTIGCMK	1	1222.43	1.33	2	1.49e-12	0	2.003	0.071	456.9	5	2009-12-18	0	5192
10	1	IPI_IPI00117831_2_SWISS_PROT_Q61147_ENSEMBL_ENSMUSP00000088857_ENSMUSP00000103963_REFSEQ_NP_031778_VEGA_OTTMUSP00000027617 Tax_Id_10090 Gene_Symbol_Cp Ceruloplasmin
			HYFIGITEAVWDYASGTEEK	3	2317.49	-0.11	2	1.56e-09	0	5.276	0.633	1985	1	27/38	2	6084
			GTFDVECLTTDHYTGGMK	1	2033.2	-0.53	2	5.53e-13	0	4.89	0.494	1773.2	1	22/34	2	9506
			DVDKEFYLFPTVFDENESLLLDDNIR	3	3148.42	-0.34	3	5.53e-13	0	4.871	0.515	1214.3	1	33/100	2	7221
			EDSACIPWAYYSTVDR	2	1934.05	-1.07	2	6.83e-08	0	4.657	0.531	466	1	18/30	2	3635
			DIASGLIGPLILCK	2	1470.77	0.02	2	5.53e-13	0	4.058	0.438	1105.5	1	20/26	2	5151
			MFTTAPDQVDKEDEDFQESNK	3	2475.58	-0.61	2	5.53e-13	0	3.933	0.484	810.8	1	24/40	2	3926
			ALYFEYTDGTFSK	2	1542.67	-0.35	2	6.83e-08	0	3.851	0.271	1378.5	1	20/24	2	6670
			EM*GPTYADPVCLSK	3	1584.77	-0.6	2	6.83e-08	0	3.699	0.521	798.7	1	17/26	2	7141
			AGLQAFFQVR	2	1137.32	0.44	2	5.53e-13	0	3.422	0.417	1400.7	1	15/18	2	7946
			SLTLLMNPDTK	2	1233.46	1.31	2	5.53e-13	0	3.387	0.27	805.3	1	16/20	2	6068
			MYSINGYTFGSLPGLSMCAADR	1	2412.72	1.01	2	1.56e-09	0	3.386	0.535	475.7	1	16/42	2	5603
			DLYSGLIGPLIVCR	3	1576.86	0.07	2	6.83e-08	0	3.359	0.415	887.5	1	17/26	2	6124
			EMGPTYADPVCLSK	2	1568.77	0.82	2	5.53e-13	0	3.185	0.509	750	1	16/26	2	9458
			MYYSGVDPTKDIFTGLIGPMK	2	2334.74	-0.73	3	1.56e-09	0	3.047	0.276	1030.2	1	28/80	2	8746
			ETFTYEWTVPK	2	1401.54	-0.88	2	6.83e-08	0	3.017	0.314	683	1	13/20	2	7576
			VFFEQGATR	2	1055.17	1.31	2	6.83e-08	0	2.903	0.399	729.1	1	14/16	2	4614
			M*YYSGVDPTK	2	1177.31	0.14	2	9.62e-06	0	2.8	0.345	1241.1	1	15/18	2	6027
			MYYSGVDPTK	1	1161.31	-0.4	2	9.62e-06	0	2.657	0.442	721.3	1	13/18	2	5867
			MYSINGYTFGSLPGLSM*CAADR	2	2428.72	-0.19	2	1.56e-09	0	2.564	0.312	327	1	17/42	2	4765
			TESSTVVPTLPGEVR	1	1572.74	-0.12	2	5.53e-13	0	2.546	0.057	235.7	6	2009-12-28	2	5269
			KALYFEYTDGTFSK	1	1670.84	-1.41	2	6.83e-08	0	2.21	0.231	269.5	1	2009-12-26	2	6616
10	2	IPI_IPI00605187_4_TREMBL_Q2F3J4_Q8BV37_ENSEMBL_ENSMUSP00000103961_ENSMUSP00000103965_REFSEQ_NP_001036076_VEGA_OTTMUSP00000027652 Tax_Id_10090 Gene_Symbol_Cp ceruloplasmin isoform a
			HYFIGITEAVWDYASGTEEK	3	2317.49	-0.11	2	1.56e-09	0	5.276	0.633	1985	1	27/38	2	6084
			GTFDVECLTTDHYTGGMK	1	2033.2	-0.53	2	5.53e-13	0	4.89	0.494	1773.2	1	22/34	2	9506
			DVDKEFYLFPTVFDENESLLLDDNIR	3	3148.42	-0.34	3	5.53e-13	0	4.871	0.515	1214.3	1	33/100	2	7221
			EDSACIPWAYYSTVDR	2	1934.05	-1.07	2	6.83e-08	0	4.657	0.531	466	1	18/30	2	3635
			DIASGLIGPLILCK	2	1470.77	0.02	2	5.53e-13	0	4.058	0.438	1105.5	1	20/26	2	5151
			MFTTAPDQVDKEDEDFQESNK	3	2475.58	-0.61	2	5.53e-13	0	3.933	0.484	810.8	1	24/40	2	3926
			ALYFEYTDGTFSK	2	1542.67	-0.35	2	6.83e-08	0	3.851	0.271	1378.5	1	20/24	2	6670
			EM*GPTYADPVCLSK	3	1584.77	-0.6	2	6.83e-08	0	3.699	0.521	798.7	1	17/26	2	7141
			AGLQAFFQVR	2	1137.32	0.44	2	5.53e-13	0	3.422	0.417	1400.7	1	15/18	2	7946
			SLTLLMNPDTK	2	1233.46	1.31	2	5.53e-13	0	3.387	0.27	805.3	1	16/20	2	6068
			MYSINGYTFGSLPGLSMCAADR	1	2412.72	1.01	2	1.56e-09	0	3.386	0.535	475.7	1	16/42	2	5603
			DLYSGLIGPLIVCR	3	1576.86	0.07	2	6.83e-08	0	3.359	0.415	887.5	1	17/26	2	6124
			EMGPTYADPVCLSK	2	1568.77	0.82	2	5.53e-13	0	3.185	0.509	750	1	16/26	2	9458
			MYYSGVDPTKDIFTGLIGPMK	2	2334.74	-0.73	3	1.56e-09	0	3.047	0.276	1030.2	1	28/80	2	8746
			ETFTYEWTVPK	2	1401.54	-0.88	2	6.83e-08	0	3.017	0.314	683	1	13/20	2	7576
			VFFEQGATR	2	1055.17	1.31	2	6.83e-08	0	2.903	0.399	729.1	1	14/16	2	4614
			M*YYSGVDPTK	2	1177.31	0.14	2	9.62e-06	0	2.8	0.345	1241.1	1	15/18	2	6027
			MYYSGVDPTK	1	1161.31	-0.4	2	9.62e-06	0	2.657	0.442	721.3	1	13/18	2	5867
			MYSINGYTFGSLPGLSM*CAADR	2	2428.72	-0.19	2	1.56e-09	0	2.564	0.312	327	1	17/42	2	4765
			TESSTVVPTLPGEVR	1	1572.74	-0.12	2	5.53e-13	0	2.546	0.057	235.7	6	2009-12-28	2	5269
			KALYFEYTDGTFSK	1	1670.84	-1.41	2	6.83e-08	0	2.21	0.231	269.5	1	2009-12-26	2	6616
10	3	IPI_IPI00874570_1_TREMBL_Q8BU82_ENSEMBL_ENSMUSP00000003714_ENSMUSP00000103964_VEGA_OTTMUSP00000027618_OTTMUSP00000027619 Tax_Id_10090 Gene_Symbol_Cp Putative uncharacterized protein
			HYFIGITEAVWDYASGTEEK	3	2317.49	-0.11	2	1.56e-09	0	5.276	0.633	1985	1	27/38	2	6084
			GTFDVECLTTDHYTGGMK	1	2033.2	-0.53	2	5.53e-13	0	4.89	0.494	1773.2	1	22/34	2	9506
			DVDKEFYLFPTVFDENESLLLDDNIR	3	3148.42	-0.34	3	5.53e-13	0	4.871	0.515	1214.3	1	33/100	2	7221
			EDSACIPWAYYSTVDR	2	1934.05	-1.07	2	6.83e-08	0	4.657	0.531	466	1	18/30	2	3635
			DIASGLIGPLILCK	2	1470.77	0.02	2	5.53e-13	0	4.058	0.438	1105.5	1	20/26	2	5151
			MFTTAPDQVDKEDEDFQESNK	3	2475.58	-0.61	2	5.53e-13	0	3.933	0.484	810.8	1	24/40	2	3926
			ALYFEYTDGTFSK	2	1542.67	-0.35	2	6.83e-08	0	3.851	0.271	1378.5	1	20/24	2	6670
			EM*GPTYADPVCLSK	3	1584.77	-0.6	2	6.83e-08	0	3.699	0.521	798.7	1	17/26	2	7141
			AGLQAFFQVR	2	1137.32	0.44	2	5.53e-13	0	3.422	0.417	1400.7	1	15/18	2	7946
			SLTLLMNPDTK	2	1233.46	1.31	2	5.53e-13	0	3.387	0.27	805.3	1	16/20	2	6068
			MYSINGYTFGSLPGLSMCAADR	1	2412.72	1.01	2	1.56e-09	0	3.386	0.535	475.7	1	16/42	2	5603
			DLYSGLIGPLIVCR	3	1576.86	0.07	2	6.83e-08	0	3.359	0.415	887.5	1	17/26	2	6124
			EMGPTYADPVCLSK	2	1568.77	0.82	2	5.53e-13	0	3.185	0.509	750	1	16/26	2	9458
			MYYSGVDPTKDIFTGLIGPMK	2	2334.74	-0.73	3	1.56e-09	0	3.047	0.276	1030.2	1	28/80	2	8746
			ETFTYEWTVPK	2	1401.54	-0.88	2	6.83e-08	0	3.017	0.314	683	1	13/20	2	7576
			VFFEQGATR	2	1055.17	1.31	2	6.83e-08	0	2.903	0.399	729.1	1	14/16	2	4614
			M*YYSGVDPTK	2	1177.31	0.14	2	9.62e-06	0	2.8	0.345	1241.1	1	15/18	2	6027
			MYYSGVDPTK	1	1161.31	-0.4	2	9.62e-06	0	2.657	0.442	721.3	1	13/18	2	5867
			MYSINGYTFGSLPGLSM*CAADR	2	2428.72	-0.19	2	1.56e-09	0	2.564	0.312	327	1	17/42	2	4765
			TESSTVVPTLPGEVR	1	1572.74	-0.12	2	5.53e-13	0	2.546	0.057	235.7	6	2009-12-28	2	5269
			KALYFEYTDGTFSK	1	1670.84	-1.41	2	6.83e-08	0	2.21	0.231	269.5	1	2009-12-26	2	6616
11	1	IPI_IPI00177214_1_SWISS_PROT_P01873_TREMBL_Q8VCX7_ENSEMBL_ENSMUSP00000100221 Tax_Id_10090 Gene_Symbol_Igh_6 Igh_6 protein
			LVESGFTTDPVTIENK	81	1750.93	0.75	2	8.63e-10	0	6.073	0.483	2471.7	1	24/30	2	8972
			DGKLVESGFTTDPVTIENK	1	2051.24	-0.61	2	5.12e-12	0	5.327	0.455	751.7	1	22/36	2	5429
			ATFTADTSSNTAYMQLSSLTSEDSAVYYCAR	11	3413.62	0.53	3	1.33e-14	0	5.255	0.384	1718.5	1	39/120	0	9239
			LICEATNFTPKPITVSWLK	32	2219.6	-0.75	2	8.93e-11	0	5.245	0.45	948.7	1	21/36	2	6836
			VISTLTISEIDWLNLNVYTCR	49	2511.85	-0.58	2	8.93e-11	0	4.966	0.604	1347.9	1	24/40	2	6687
			SLTSEDSAVYYCAR	11	1622.71	-0.19	2	4.19e-09	0	4.878	0.56	1525.3	1	21/26	7	6627
			ATFTADTSSNTAYM*QLSSLTSEDSAVYYCAR	3	3429.62	-1.66	3	1.33e-14	0	4.849	0.408	925.8	1	33/120	0	8100
			SILEGSDEYLVCK	105	1513.67	-0.13	2	8.63e-10	0	4.779	0.503	1681.6	1	20/24	3	7128
			GFSPADISVQWLQR	54	1604.79	-1.99	2	8.93e-11	0	4.686	0.464	1660.2	1	20/26	2	7881
			ATGYTFSSYWIEWVK	8	1839.04	-0.51	2	5.12e-12	0	4.529	0.477	1859	1	20/28	0	10166
			GVASVCVEDWNNR	14	1506.6	-0.87	2	8.63e-10	0	4.516	0.365	934.9	1	16/24	2	8041
			GVASVCVEDWNNRK	13	1634.77	-0.26	2	8.93e-11	0	4.179	0.461	744.6	1	16/26	2	6969
			YLATSQVLLSPK	23	1320.56	0.06	2	5.12e-12	0	3.874	0.393	1194.5	1	18/22	2	5698
			LVESGFTTDPVTIENKGSTPQTYK	5	2613.86	1.51	2	5.12e-12	0	3.585	0.416	843.4	1	23/46	2	5488
			NLVAMGCLAR	8	1105.33	1.48	2	5.12e-12	0	3.365	0.359	1250.1	1	17/18	2	4768
			ESATVTCLVKGFSPADISVQWLQR	1	2694.03	0.18	3	8.63e-10	0	3.283	0.141	257.5	11	19/92	2	7480
			KEFVCTVTHR	1	1277.45	0.73	3	8.93e-11	0	2.836	0.333	1166	1	22/36	2	6195
			NLVAM*GCLAR	4	1121.33	-0.41	2	5.12e-12	0	2.522	0.387	1090.9	1	16/18	2	6234
			ESATVTCLVK	7	1108.26	-0.39	2	1.33e-14	0	2.507	0.469	475.1	1	14/18	2	4208
			GQLLPQEK	1	913.05	0.16	2	8.63e-10	0	2.358	0.121	779.8	1	2009-11-14	2	4805
			EFVCTVTHR	1	1149.28	-0.11	2	4.47e-09	0	2.108	0.31	307.2	1	2009-11-16	2	3735
12	1	IPI_IPI00126184_7_SWISS_PROT_P21614_ENSEMBL_ENSMUSP00000046636_REFSEQ_NP_032122 Tax_Id_10090 Gene_Symbol_Gc Vitamin D_binding protein
			CCESTSEDCMASELPEHTIK	4	2385.53	-0.44	3	1.89e-14	0	6.177	0.536	3004.3	1	40/76	1	8197
			GQEMCADYSENTFTEYK	5	2074.16	-0.35	2	3.69e-12	0	5.99	0.573	2089.6	1	24/32	0	8277
			NYLSMVGSCCTSANPTVCFVK	2	2396.68	0.17	2	1.89e-14	0	5.931	0.443	1676.9	1	23/40	1	9232
			KFSSSTFEQVNQLVK	3	1742.95	-0.38	2	4.73e-10	0	5.92	0.423	2233.5	1	23/28	1	8569
			CCESTSEDCM*ASELPEHTIK	2	2401.53	-1.16	3	1.89e-14	0	5.663	0.608	2378.5	1	40/76	1	7128
			GQEM*CADYSENTFTEYK	3	2090.16	-0.79	2	3.69e-12	0	5.562	0.624	2032.1	1	24/32	0	8104
			NYLSM*VGSCCTSANPTVCFVK	3	2412.68	-0.15	2	1.89e-14	0	5.335	0.64	1920.6	1	26/40	1	8635
			VPTANLENVLPLAEDFTEILSR	2	2442.75	1.32	2	4.73e-10	0	5.04	0.52	770.1	1	23/42	1	5000
			GFADQFLYEYSSNYGQAPLPLLVAYTK	4	3057.4	0.52	3	4.73e-10	0	4.979	0.375	942.3	1	33/104	1	7996
			EVVSLTEECCAEGADPTCYDTR	7	2563.65	0.16	2	3.69e-12	0	4.958	0.595	964.1	1	21/42	1	6476
			ECCDTQDSVACFSTQSPLLK	2	2347.5	-1.08	2	1.49e-08	0	4.873	0.631	865.6	1	23/38	0	5000
			FSSSTFEQVNQLVK	2	1614.78	1.14	2	1.49e-08	0	3.891	0.277	1489.5	1	20/26	1	6974
			SCESDAPFPVHPGTPECCTK	2	2277.41	1.16	3	1.89e-14	0	3.729	0.302	990.3	1	33/76	1	4702
			TPNTSPAELKDMVEK	2	1660.87	0.39	3	4.73e-10	0	3.657	0.429	604.9	2	21/56	1	6396
			TLRECCDTQDSVACFSTQSPLLK	1	2717.95	0.22	3	4.73e-10	0	3.474	0.35	457.6	1	23/88	0	7710
			SLSLILYSR	2	1052.25	-0.01	2	1.89e-14	0	3.259	0.279	1127.9	2	14/16	1	6812
			HLSLLTTMSNR	2	1273.49	1.05	2	4.73e-10	0	3.107	0.421	905.5	1	17/20	1	4680
			VCNELAMLGK	2	1135.35	-0.56	2	1.89e-14	0	2.99	0.283	933.6	1	16/18	1	5259
			DLCGQSTTQAMDQYTFELSR	1	2352.51	-1.03	2	1.49e-08	0	2.593	0.477	265.2	2	15/38	0	5284
			TQVPEVFLSK	1	1148.33	0.28	2	1.89e-14	0	2.27	0.345	660.4	1	14/18	0	3909
12	2	IPI_IPI00849762_1_REFSEQ_XP_001472572 Tax_Id_10090 Gene_Symbol_LOC100044537 similar to Group specific component
			CCESTSEDCMASELPEHTIK	4	2385.53	-0.44	3	1.89e-14	0	6.177	0.536	3004.3	1	40/76	1	8197
			NYLSMVGSCCTSANPTVCFVK	2	2396.68	0.17	2	1.89e-14	0	5.931	0.443	1676.9	1	23/40	1	9232
			KFSSSTFEQVNQLVK	3	1742.95	-0.38	2	4.73e-10	0	5.92	0.423	2233.5	1	23/28	1	8569
			CCESTSEDCM*ASELPEHTIK	2	2401.53	-1.16	3	1.89e-14	0	5.663	0.608	2378.5	1	40/76	1	7128
			NYLSM*VGSCCTSANPTVCFVK	3	2412.68	-0.15	2	1.89e-14	0	5.335	0.64	1920.6	1	26/40	1	8635
			VPTANLENVLPLAEDFTEILSR	2	2442.75	1.32	2	4.73e-10	0	5.04	0.52	770.1	1	23/42	1	5000
			GFADQFLYEYSSNYGQAPLPLLVAYTK	4	3057.4	0.52	3	4.73e-10	0	4.979	0.375	942.3	1	33/104	1	7996
			EVVSLTEECCAEGADPTCYDTR	7	2563.65	0.16	2	3.69e-12	0	4.958	0.595	964.1	1	21/42	1	6476
			FSSSTFEQVNQLVK	2	1614.78	1.14	2	1.49e-08	0	3.891	0.277	1489.5	1	20/26	1	6974
			SCESDAPFPVHPGTPECCTK	2	2277.41	1.16	3	1.89e-14	0	3.729	0.302	990.3	1	33/76	1	4702
			TPNTSPAELKDMVEK	2	1660.87	0.39	3	4.73e-10	0	3.657	0.429	604.9	2	21/56	1	6396
			SLSLILYSR	2	1052.25	-0.01	2	1.89e-14	0	3.259	0.279	1127.9	2	14/16	1	6812
			HLSLLTTMSNR	2	1273.49	1.05	2	4.73e-10	0	3.107	0.421	905.5	1	17/20	1	4680
			VCNELAMLGK	2	1135.35	-0.56	2	1.89e-14	0	2.99	0.283	933.6	1	16/18	1	5259
13	1	IPI_IPI00622235_5_SWISS_PROT_Q01853_TREMBL_Q8BNF8_ENSEMBL_ENSMUSP00000030164_REFSEQ_NP_033529_VEGA_OTTMUSP00000007079 Tax_Id_10090 Gene_Symbol_Vcp Transitional endoplasmic reticulum ATPase
			LIVDEAINEDNSVVSLSQPK	5	2171.39	-0.39	2	5.17e-09	0	5.703	0.528	2973.5	1	27/38	1	10022
			EAVCIVLSDDTCSDEK	3	1841.94	-0.2	2	4.92e-10	0	5.44	0.569	1547.7	1	22/30	1	6517
			FPSGNQGGAGPSQGSGGGTGGSVYTEDNDDDLYG	2	3222.16	-0.22	3	5.4e-06	0	4.869	0.608	254.3	1	29/132	1	4518
			KYEMFAQTLQQSR	1	1630.85	0.66	2	2.66e-09	0	4.637	0.467	1677.8	1	21/24	1	7294
			IVSQLLTLMDGLK	3	1431.77	0.71	2	2.66e-09	0	4.42	0.442	1796.1	1	20/24	1	7837
			NAPAIIFIDELDAIAPK	2	1812.1	-0.57	2	2.66e-09	0	4.241	0.555	897.2	1	20/32	1	5979
			LGDVISIQPCPDVK	1	1541.76	-0.66	2	1.66e-10	0	4.148	0.359	933.5	1	17/26	1	6827
			QAAPCVLFFDELDSIAK	2	1925.16	-0.55	2	1.66e-10	0	4.022	0.556	872	1	20/32	0	6334
			GPELLTM*WFGESEANVR	1	1953.16	-0.16	2	2.66e-09	0	3.969	0.484	866.5	1	18/32	3	9791
			AIANECQANFISIK	2	1579.77	1.27	2	5.17e-09	0	3.878	0.26	1261.2	1	18/26	1	9236
			LDQLIYIPLPDEK	3	1557.81	-0.74	2	1.66e-10	0	3.724	0.241	1193.5	1	17/24	1	8083
			EVDIGIPDATGR	2	1243.35	-0.34	2	5.17e-09	0	3.257	0.527	697.7	1	15/22	1	4345
			M*TNGFSGADLTEICQR	1	1816.96	0.81	2	5.17e-09	0	3.178	0.158	933.7	1	17/30	1	8173
			DVDLEFLAK	1	1050.19	-0.39	2	5.17e-09	0	2.877	0.271	834.7	1	13/16	1	4527
			VINQILTEMDGMSTK	2	1680.97	-0.39	2	5.17e-09	0	2.874	0.408	482.8	1	16/28	1	7346
			MDELQLFR	1	1052.23	1.05	2	5.17e-09	0	2.752	0.257	487.9	1	2009-12-14	1	4354
			YEM*FAQTLQQSR	1	1518.68	0.89	2	5.17e-09	0	2.503	0.167	380.3	2	13/22	1	5963
			GDDLSTAILK	1	1033.16	1.26	2	4.92e-10	0	2.223	0.068	613.4	24	13/18	1	7189
			AVANETGAFFFLINGPEIMSK	1	2257.59	0.76	2	2.66e-09	0	2.165	0.251	356.4	2	14/40	1	7123
			WALSQSNPSALR	1	1330.47	1.05	2	1.66e-10	0	2.081	0.154	533.5	2	15/22	1	5934
13	2	IPI_IPI00676914_1_REFSEQ_XP_990665 Tax_Id_10090 Gene_Symbol_LOC675857 similar to valosin isoform 1
			LIVDEAINEDNSVVSLSQPK	5	2171.39	-0.39	2	5.17e-09	0	5.703	0.528	2973.5	1	27/38	1	10022
			EAVCIVLSDDTCSDEK	3	1841.94	-0.2	2	4.92e-10	0	5.44	0.569	1547.7	1	22/30	1	6517
			FPSGNQGGAGPSQGSGGGTGGSVYTEDNDDDLYG	2	3222.16	-0.22	3	5.4e-06	0	4.869	0.608	254.3	1	29/132	1	4518
			KYEMFAQTLQQSR	1	1630.85	0.66	2	2.66e-09	0	4.637	0.467	1677.8	1	21/24	1	7294
			IVSQLLTLMDGLK	3	1431.77	0.71	2	2.66e-09	0	4.42	0.442	1796.1	1	20/24	1	7837
			NAPAIIFIDELDAIAPK	2	1812.1	-0.57	2	2.66e-09	0	4.241	0.555	897.2	1	20/32	1	5979
			LGDVISIQPCPDVK	1	1541.76	-0.66	2	1.66e-10	0	4.148	0.359	933.5	1	17/26	1	6827
			GPELLTM*WFGESEANVR	1	1953.16	-0.16	2	2.66e-09	0	3.969	0.484	866.5	1	18/32	3	9791
			AIANECQANFISIK	2	1579.77	1.27	2	5.17e-09	0	3.878	0.26	1261.2	1	18/26	1	9236
			LDQLIYIPLPDEK	3	1557.81	-0.74	2	1.66e-10	0	3.724	0.241	1193.5	1	17/24	1	8083
			EVDIGIPDATGR	2	1243.35	-0.34	2	5.17e-09	0	3.257	0.527	697.7	1	15/22	1	4345
			M*TNGFSGADLTEICQR	1	1816.96	0.81	2	5.17e-09	0	3.178	0.158	933.7	1	17/30	1	8173
			DVDLEFLAK	1	1050.19	-0.39	2	5.17e-09	0	2.877	0.271	834.7	1	13/16	1	4527
			VINQILTEMDGMSTK	2	1680.97	-0.39	2	5.17e-09	0	2.874	0.408	482.8	1	16/28	1	7346
			MDELQLFR	1	1052.23	1.05	2	5.17e-09	0	2.752	0.257	487.9	1	2009-12-14	1	4354
			YEM*FAQTLQQSR	1	1518.68	0.89	2	5.17e-09	0	2.503	0.167	380.3	2	13/22	1	5963
			GDDLSTAILK	1	1033.16	1.26	2	4.92e-10	0	2.223	0.068	613.4	24	13/18	1	7189
			AVANETGAFFFLINGPEIMSK	1	2257.59	0.76	2	2.66e-09	0	2.165	0.251	356.4	2	14/40	1	7123
			WALSQSNPSALR	1	1330.47	1.05	2	1.66e-10	0	2.081	0.154	533.5	2	15/22	1	5934
13	3	tgr_PY05787 _ organism_Plasmodium_yoelii_yoelii_str__17XNL _ product_putative cell division cycle ATPase _ location_MALPY01892_3938_7174___ _ length_1079
			GPELLTM*WFGESEANVR	1	1953.16	-0.16	2	2.66e-09	0	3.969	0.484	866.5	1	18/32	3	9791
14	1	IPI_IPI00653675_1_SWISS_PROT_Q8CG14_TREMBL_Q14DT6_Q3T9K7_ENSEMBL_ENSMUSP00000076632_REFSEQ_NP_001091086_NP_659187 Tax_Id_10090 Gene_Symbol_C1s complement component 1_ s subcomponent
			TQSNTLGIVFQTDLMGQK	2	1982.25	-0.3	2	4.09e-10	0	5.574	0.55	1468.7	1	23/34	2	7811
			TQSNTLGIVFQTDLM*GQK	2	1998.25	-0.24	2	4.09e-10	0	5.384	0.559	1479.2	1	23/34	2	8005
			LQVVFTSDFSNEER	8	1671.79	0.75	2	1.16e-10	0	5.279	0.633	2533.8	1	23/26	2	8168
			EENPTVRPEDYVFTDNM*ICAGEK	2	2731.92	-0.95	3	2.39e-09	0	5.157	0.367	1624.1	1	33/88	1	9196
			ASGALINEYWVLTAAHVLEK	4	2186.5	0.22	2	9.89e-12	0	5.09	0.541	2327.3	1	25/38	1	9482
			ISDPLMYVGTM*SVR	3	1585.87	-0.25	2	2.39e-09	0	4.962	0.452	1845.1	1	21/26	1	7803
			TNFDNDIALVQLKDPVK	4	1931.18	0.39	2	5.6e-10	0	4.602	0.465	1381.9	1	22/32	2	7371
			SPNSPIIEEFQFPYNK	8	1911.1	0.86	2	5.6e-10	0	4.544	0.469	1375.5	1	20/30	3	8945
			WVNDQLGIELPR	5	1440.63	-0.07	2	5.6e-10	0	4.501	0.353	2473.7	1	20/22	2	8788
			EDFDVEPADSEGNCPDSLTFASK	2	2531.57	-0.48	2	3.48e-12	0	4.426	0.626	775.4	1	26/44	0	3867
			EENPTVRPEDYVFTDNMICAGEK	1	2715.92	-0.17	3	2.39e-09	0	4.322	0.513	1206.5	1	29/88	1	9400
			TNFDNDIALVQLK	2	1491.67	-0.1	2	5.35e-07	0	4.166	0.447	1968.4	1	20/24	2	9569
			ISDPLM*YVGTMSVR	3	1585.87	-0.25	2	2.39e-09	0	3.966	0.353	1326	1	19/26	1	7926
			FYVAGLVSWGK	2	1227.44	0.21	2	4.09e-10	0	3.847	0.511	1764.9	1	18/20	2	6293
			VKNYVDWILK	2	1278.52	0.07	2	5.6e-10	0	3.115	0.207	908.7	1	15/18	2	5321
			VPVTSLETCK	2	1134.3	-0.28	2	5.35e-07	0	3.111	0.398	782.8	1	14/18	2	5023
			QVKEENPTVRPEDYVFTDNMICAGEK	2	3071.36	0.95	3	9.89e-12	0	3.081	0.205	242.1	9	20/100	1	7965
			CQPVYCGIPDPIANGK	1	1790	1.9	2	4.09e-10	0	2.628	0.152	1068.8	1	18/30	2	9398
			KVFVINLR	1	989.24	0.54	2	9.89e-12	0	2.233	0.287	566	1	2009-11-14	1	4413
14	2	IPI_IPI00761996_2_ENSEMBL_ENSMUSP00000098523 Tax_Id_10090 Gene_Symbol_C1s 76 kDa protein
			TQSNTLGIVFQTDLMGQK	2	1982.25	-0.3	2	4.09e-10	0	5.574	0.55	1468.7	1	23/34	2	7811
			TQSNTLGIVFQTDLM*GQK	2	1998.25	-0.24	2	4.09e-10	0	5.384	0.559	1479.2	1	23/34	2	8005
			LQVVFTSDFSNEER	8	1671.79	0.75	2	1.16e-10	0	5.279	0.633	2533.8	1	23/26	2	8168
			EENPTVRPEDYVFTDNM*ICAGEK	2	2731.92	-0.95	3	2.39e-09	0	5.157	0.367	1624.1	1	33/88	1	9196
			ASGALINEYWVLTAAHVLEK	4	2186.5	0.22	2	9.89e-12	0	5.09	0.541	2327.3	1	25/38	1	9482
			ISDPLMYVGTM*SVR	3	1585.87	-0.25	2	2.39e-09	0	4.962	0.452	1845.1	1	21/26	1	7803
			TNFDNDIALVQLKDPVK	4	1931.18	0.39	2	5.6e-10	0	4.602	0.465	1381.9	1	22/32	2	7371
			SPNSPIIEEFQFPYNK	8	1911.1	0.86	2	5.6e-10	0	4.544	0.469	1375.5	1	20/30	3	8945
			WVNDQLGIELPR	5	1440.63	-0.07	2	5.6e-10	0	4.501	0.353	2473.7	1	20/22	2	8788
			EENPTVRPEDYVFTDNMICAGEK	1	2715.92	-0.17	3	2.39e-09	0	4.322	0.513	1206.5	1	29/88	1	9400
			TNFDNDIALVQLK	2	1491.67	-0.1	2	5.35e-07	0	4.166	0.447	1968.4	1	20/24	2	9569
			ISDPLM*YVGTMSVR	3	1585.87	-0.25	2	2.39e-09	0	3.966	0.353	1326	1	19/26	1	7926
			FYVAGLVSWGK	2	1227.44	0.21	2	4.09e-10	0	3.847	0.511	1764.9	1	18/20	2	6293
			VKNYVDWILK	2	1278.52	0.07	2	5.6e-10	0	3.115	0.207	908.7	1	15/18	2	5321
			VPVTSLETCK	2	1134.3	-0.28	2	5.35e-07	0	3.111	0.398	782.8	1	14/18	2	5023
			QVKEENPTVRPEDYVFTDNMICAGEK	2	3071.36	0.95	3	9.89e-12	0	3.081	0.205	242.1	9	20/100	1	7965
			CQPVYCGIPDPIANGK	1	1790	1.9	2	4.09e-10	0	2.628	0.152	1068.8	1	18/30	2	9398
			KVFVINLR	1	989.24	0.54	2	9.89e-12	0	2.233	0.287	566	1	2009-11-14	1	4413
14	3	IPI_IPI00474340_4_SWISS_PROT_Q8CFG8_ENSEMBL_ENSMUSP00000066999_REFSEQ_NP_776289_VEGA_OTTMUSP00000036892 Tax_Id_10090 Gene_Symbol_EG317677 Complement C1s_B subcomponent
			TQSNTLGIVFQTDLMGQK	2	1982.25	-0.3	2	4.09e-10	0	5.574	0.55	1468.7	1	23/34	2	7811
			TQSNTLGIVFQTDLM*GQK	2	1998.25	-0.24	2	4.09e-10	0	5.384	0.559	1479.2	1	23/34	2	8005
			TNFDNDIALVQLKDPVK	4	1931.18	0.39	2	5.6e-10	0	4.602	0.465	1381.9	1	22/32	2	7371
			SPNSPIIEEFQFPYNK	8	1911.1	0.86	2	5.6e-10	0	4.544	0.469	1375.5	1	20/30	3	8945
			WVNDQLGIELPR	5	1440.63	-0.07	2	5.6e-10	0	4.501	0.353	2473.7	1	20/22	2	8788
			TNFDNDIALVQLK	2	1491.67	-0.1	2	5.35e-07	0	4.166	0.447	1968.4	1	20/24	2	9569
			FYVAGLVSWGK	2	1227.44	0.21	2	4.09e-10	0	3.847	0.511	1764.9	1	18/20	2	6293
			VKNYVDWILK	2	1278.52	0.07	2	5.6e-10	0	3.115	0.207	908.7	1	15/18	2	5321
			VPVTSLETCK	2	1134.3	-0.28	2	5.35e-07	0	3.111	0.398	782.8	1	14/18	2	5023
			CQPVYCGIPDPIANGK	1	1790	1.9	2	4.09e-10	0	2.628	0.152	1068.8	1	18/30	2	9398
14	4	IPI_IPI00849496_1_REFSEQ_XP_001480215 Tax_Id_10090 Gene_Symbol_LOC100048401 similar to Complement component 1_ s subcomponent
			LQVVFTSDFSNEER	8	1671.79	0.75	2	1.16e-10	0	5.279	0.633	2533.8	1	23/26	2	8168
			SPNSPIIEEFQFPYNK	8	1911.1	0.86	2	5.6e-10	0	4.544	0.469	1375.5	1	20/30	3	8945
15	1	IPI_IPI00461427_3_TREMBL_Q4KML5 Tax_Id_10090 Gene_Symbol_Igh_6 Igh_6 protein
			LVESGFTTDPVTIENK	81	1750.93	0.75	2	8.63e-10	0	6.073	0.483	2471.7	1	24/30	2	8972
			DGKLVESGFTTDPVTIENK	1	2051.24	-0.61	2	5.12e-12	0	5.327	0.455	751.7	1	22/36	2	5429
			LICEATNFTPKPITVSWLK	32	2219.6	-0.75	2	8.93e-11	0	5.245	0.45	948.7	1	21/36	2	6836
			VISTLTISEIDWLNLNVYTCR	49	2511.85	-0.58	2	8.93e-11	0	4.966	0.604	1347.9	1	24/40	2	6687
			SILEGSDEYLVCK	105	1513.67	-0.13	2	8.63e-10	0	4.779	0.503	1681.6	1	20/24	3	7128
			GFSPADISVQWLQR	54	1604.79	-1.99	2	8.93e-11	0	4.686	0.464	1660.2	1	20/26	2	7881
			GVASVCVEDWNNR	14	1506.6	-0.87	2	8.63e-10	0	4.516	0.365	934.9	1	16/24	2	8041
			GVASVCVEDWNNRK	13	1634.77	-0.26	2	8.93e-11	0	4.179	0.461	744.6	1	16/26	2	6969
			YLATSQVLLSPK	23	1320.56	0.06	2	5.12e-12	0	3.874	0.393	1194.5	1	18/22	2	5698
			ASGYTFTSYWMHWVK	4	1865.1	-1.01	2	2.94e-09	0	3.804	0.5	1011.6	1	16/28	22	8891
			ASGYTFTSYWM*HWVK	2	1881.1	-0.36	2	2.94e-09	0	3.764	0.399	517.4	1	16/28	22	5760
			LVESGFTTDPVTIENKGSTPQTYK	5	2613.86	1.51	2	5.12e-12	0	3.585	0.416	843.4	1	23/46	2	5488
			NLVAMGCLAR	8	1105.33	1.48	2	5.12e-12	0	3.365	0.359	1250.1	1	17/18	2	4768
			ESATVTCLVKGFSPADISVQWLQR	1	2694.03	0.18	3	8.63e-10	0	3.283	0.141	257.5	11	19/92	2	7480
			KEFVCTVTHR	1	1277.45	0.73	3	8.93e-11	0	2.836	0.333	1166	1	22/36	2	6195
			NLVAM*GCLAR	4	1121.33	-0.41	2	5.12e-12	0	2.522	0.387	1090.9	1	16/18	2	6234
			ESATVTCLVK	7	1108.26	-0.39	2	1.33e-14	0	2.507	0.469	475.1	1	14/18	2	4208
			GQLLPQEK	1	913.05	0.16	2	8.63e-10	0	2.358	0.121	779.8	1	2009-11-14	2	4805
			EFVCTVTHR	1	1149.28	-0.11	2	4.47e-09	0	2.108	0.31	307.2	1	2009-11-16	2	3735
16	1	tgr_PY00292 _ organism_Plasmodium_yoelii_yoelii_str__17XNL _ product_Papain family cysteine protease_ putative _ location_MALPY00082_7268_10921_+_ _ length_1133
			NTNISIIYEEGPDGIIDLTK	2	2206.44	0.05	2	1.26e-11	0	6.53	0.592	2054.5	1	25/38	0	9362
			TKEVTPGTPVGTNTSDQQQSQDALQK	6	2759.92	-0.05	3	3.75e-09	0	5.527	0.572	1077.9	1	37/100	0	5520
			ELTYYCQILNEIDTSGTLDIYK	1	2653.91	-0.62	2	1.26e-11	0	5.339	0.613	1371.7	1	22/42	0	9338
			NVGDSCPETNESWVNLFDK	3	2212.31	-0.63	2	1.26e-11	0	5.274	0.627	976	1	22/36	0	5705
			LSGSGTPDMIVNIIGYGK	2	1823.1	0.51	2	1.95e-10	0	4.654	0.51	831.2	1	22/34	0	5458
			TIDGNTVSGLGVLANK	2	1559.75	-0.16	2	1.95e-10	0	4.048	0.414	1560.1	1	23/30	0	7168
			LSGSGTPDM*IVNIIGYGK	2	1839.1	0.57	2	1.95e-10	0	3.981	0.468	694.7	1	20/34	0	5630
			IGNSVEIFNNLIR	2	1489.7	-0.4	2	1.95e-10	0	3.922	0.416	1130.9	1	19/24	0	5884
			NLCYDDDHLYYK	2	1619.71	-0.23	2	1.95e-10	0	3.633	0.325	718.6	1	15/22	0	7082
			MLVYLDQDVLTIK	3	1551.87	0.84	2	1.95e-10	0	3.625	0.416	1338.6	1	18/24	0	8510
			VLIDVEDLSTNLKK	1	1587.84	-0.08	2	3.75e-09	0	3.618	0.414	1067.1	1	18/26	0	7023
			SNMNEFVDIIK	2	1310.5	0.27	2	1.26e-11	0	3.464	0.422	1260.9	1	16/20	0	8000
			LDAFCNNDFCDR	1	1547.6	-0.38	2	1.26e-11	0	3.351	0.356	381.6	1	14/22	0	4871
			GHDNFTTSALYVANCSK	2	1886.01	1.15	3	1.95e-10	0	3.265	0.34	993.9	1	25/64	0	8306
			SNM*NEFVDIIK	1	1326.5	0	2	1.26e-11	0	2.994	0.271	322.6	1	13/20	0	4529
			FSDFMGYDFNGNK	2	1542.65	1.85	2	1.26e-11	0	2.647	0.079	1699.3	1	21/24	0	7462
			LPIILDDSETENK	1	1487.63	1.71	2	1.95e-10	0	2.37	0.198	168.4	2	2009-11-24	0	5312
			FSDFM*GYDFNGNK	1	1558.65	0.7	2	1.26e-11	0	2.303	0.121	847.1	1	18/24	0	5758
17	1	IPI_IPI00128484_1_SWISS_PROT_Q91X72 Tax_Id_10090 Gene_Symbol_Hpx Hemopexin
			ELGSPPGISLETIDAAFSCPGSSR	12	2449.65	0.14	2	1.67e-14	0	5.425	0.619	1045.4	1	25/46	1	5585
			GECQSEGVLFFQGNR	5	1728.84	-0.44	2	8.49e-09	0	4.858	0.528	2202.4	1	22/28	1	7929
			WKNPITSVDAAFR	8	1505.7	0.19	3	1.67e-14	0	4.38	0.485	2124.6	1	34/48	1	6036
			GECQSEGVLFFQGNRK	2	1857.01	-0.21	2	1.67e-14	0	4.283	0.413	1551.6	1	21/30	1	8216
			SGAQATWTEVSWPHEK	4	1814.94	0.87	2	1.67e-14	0	4.18	0.514	1531.6	1	20/30	1	8603
			VYLIQGTQVYVFLTK	2	1773.11	0.01	2	3.68e-11	0	4.148	0.418	558.1	1	18/28	1	4756
			NPITSVDAAFR	2	1191.32	1.12	2	3.68e-11	0	3.724	0.508	1700	1	19/20	1	6289
			GPDSVFLIKEDK	4	1348.53	-0.07	2	1.67e-14	0	3.705	0.327	1122.8	1	17/22	1	6908
			SLGPNTCSSNGSSLYFIHGPNLYCYSSIDK	3	3340.59	1.66	3	3.68e-11	0	3.695	0.444	377.6	1	25/116	1	6681
			GATYAFTGSHYWR	2	1517.63	-0.14	2	1.67e-14	0	3.63	0.373	813.8	1	14/24	1	8622
			DYFVSCPGR	4	1101.19	0.01	2	8.49e-09	0	3.425	0.434	1133.1	1	14/16	1	5426
			GPDSVFLIK	2	976.15	0.31	2	3.68e-11	0	3.386	0.321	1155.9	1	15/16	1	4882
			VNSILGCSQ	6	978.08	-0.3	2	2.38e-06	0	3.235	0.364	1056.3	1	15/16	1	4237
			FNPVTGEVPPR	9	1213.37	1.05	2	3.68e-11	0	2.959	0.351	983.7	1	16/20	1	6420
			WFWDFATR	4	1129.25	-0.56	2	1.67e-14	0	2.524	0.395	738.5	1	13/14	1	5492
			RLWWLDLK	1	1130.37	1.06	2	1.67e-14	0	2.237	0.059	303.7	27	2009-11-14	1	2612
			KWFWDFATR	2	1257.42	-0.37	2	1.67e-14	0	2.12	0.312	612.5	1	2009-12-16	1	5698
17	2	IPI_IPI00877345_1_TREMBL_Q3UKP2_Q8K1U6_ENSEMBL_ENSMUSP00000033185_REFSEQ_NP_059067 Tax_Id_10090 Gene_Symbol_Hpx hemopexin
			ELGSPPGISLETIDAAFSCPGSSR	12	2449.65	0.14	2	1.67e-14	0	5.425	0.619	1045.4	1	25/46	1	5585
			GECQSEGVLFFQGNR	5	1728.84	-0.44	2	8.49e-09	0	4.858	0.528	2202.4	1	22/28	1	7929
			WKNPITSVDAAFR	8	1505.7	0.19	3	1.67e-14	0	4.38	0.485	2124.6	1	34/48	1	6036
			GECQSEGVLFFQGNRK	2	1857.01	-0.21	2	1.67e-14	0	4.283	0.413	1551.6	1	21/30	1	8216
			SGAQATWTEVSWPHEK	4	1814.94	0.87	2	1.67e-14	0	4.18	0.514	1531.6	1	20/30	1	8603
			VYLIQGTQVYVFLTK	2	1773.11	0.01	2	3.68e-11	0	4.148	0.418	558.1	1	18/28	1	4756
			NPITSVDAAFR	2	1191.32	1.12	2	3.68e-11	0	3.724	0.508	1700	1	19/20	1	6289
			GPDSVFLIKEDK	4	1348.53	-0.07	2	1.67e-14	0	3.705	0.327	1122.8	1	17/22	1	6908
			SLGPNTCSSNGSSLYFIHGPNLYCYSSIDK	3	3340.59	1.66	3	3.68e-11	0	3.695	0.444	377.6	1	25/116	1	6681
			GATYAFTGSHYWR	2	1517.63	-0.14	2	1.67e-14	0	3.63	0.373	813.8	1	14/24	1	8622
			DYFVSCPGR	4	1101.19	0.01	2	8.49e-09	0	3.425	0.434	1133.1	1	14/16	1	5426
			GPDSVFLIK	2	976.15	0.31	2	3.68e-11	0	3.386	0.321	1155.9	1	15/16	1	4882
			VNSILGCSQ	6	978.08	-0.3	2	2.38e-06	0	3.235	0.364	1056.3	1	15/16	1	4237
			FNPVTGEVPPR	9	1213.37	1.05	2	3.68e-11	0	2.959	0.351	983.7	1	16/20	1	6420
			WFWDFATR	4	1129.25	-0.56	2	1.67e-14	0	2.524	0.395	738.5	1	13/14	1	5492
			RLWWLDLK	1	1130.37	1.06	2	1.67e-14	0	2.237	0.059	303.7	27	2009-11-14	1	2612
			KWFWDFATR	2	1257.42	-0.37	2	1.67e-14	0	2.12	0.312	612.5	1	2009-12-16	1	5698
18	1	IPI_IPI00124700_1_SWISS_PROT_Q62351_TREMBL_Q542D9_Q8JZS3_ENSEMBL_ENSMUSP00000023486_REFSEQ_NP_035768_VEGA_OTTMUSP00000033381 Tax_Id_10090 Gene_Symbol_Tfrc Transferrin receptor protein 1
			VANAQSFNAIGVLIYMDK	2	1955.27	-0.81	2	6.46e-11	0	5.259	0.457	2348.3	1	24/34	1	10542
			SAFSNLFGGEPLSYTR	2	1746.9	-0.31	2	6.46e-11	0	4.522	0.554	1316.8	1	20/30	1	7462
			EAGSQKDESLAYYIENQFHEFK	2	2634.79	-0.56	3	3.93e-05	0	4.308	0.439	260.9	1	26/84	1	4122
			VSASPLLYTLMGK	2	1380.68	-0.22	2	6.46e-11	0	3.563	0.529	952.7	1	18/24	0	5013
			LTHDVELNLDYEM*YNSK	1	2101.28	-0.09	3	6.46e-11	0	3.554	0.314	791	1	25/64	0	7508
			LNSIEFADTIK	4	1251.41	0.46	2	1.4e-06	0	3.547	0.364	846.9	1	18/20	1	5229
			GYEEPDRYVVVGAQR	2	1738.88	0.72	2	6.46e-11	0	3.487	0.301	460.6	1	14/28	1	5901
			DESLAYYIENQFHEFK	1	2034.17	-0.52	2	6.46e-11	0	3.471	0.437	506.5	1	15/30	1	7284
			TAAEVAGQLIIK	2	1214.44	0.07	2	1.4e-06	0	3.362	0.341	2332.5	1	19/22	0	9077
			LAQVFSDMISK	2	1239.47	0.9	2	6.46e-11	0	3.346	0.479	1373.1	1	17/20	1	8328
			ILNIFGVIK	1	1017.29	-0.64	2	3.93e-05	0	3.148	0.24	757.9	1	15/16	1	3319
			LDTYEALTQK	2	1182.31	-0.54	2	9.57e-06	0	3.028	0.366	588	1	16/18	0	3247
			LAETEETDKSETM*ETEDVPTSSR	1	2602.68	-0.71	2	1.4e-06	0	2.954	0.365	411.7	1	20/44	1	3724
			VEYHFLSPYVSPR	2	1594.79	0.47	3	3.93e-05	0	2.65	0.186	1005.6	1	23/48	0	5658
			LAQVFSDM*ISK	1	1255.47	0.18	2	6.46e-11	0	2.631	0.382	823.8	1	14/20	1	8778
			LYWADLK	1	909.06	1.09	2	6.46e-11	0	2.394	0.098	512.1	2	2009-11-12	1	3237
			VVLGTSNFK	1	965.13	0.12	2	1.4e-06	0	2.189	0.435	617.8	1	14/16	0	3815
18	2	IPI_IPI00882008_1_TREMBL_Q8C872_ENSEMBL_ENSMUSP00000113028_VEGA_OTTMUSP00000033382 Tax_Id_10090 Gene_Symbol_Tfrc Transferrin receptor_ isoform CRA_c
			VANAQSFNAIGVLIYMDK	2	1955.27	-0.81	2	6.46e-11	0	5.259	0.457	2348.3	1	24/34	1	10542
			SAFSNLFGGEPLSYTR	2	1746.9	-0.31	2	6.46e-11	0	4.522	0.554	1316.8	1	20/30	1	7462
			EAGSQKDESLAYYIENQFHEFK	2	2634.79	-0.56	3	3.93e-05	0	4.308	0.439	260.9	1	26/84	1	4122
			LNSIEFADTIK	4	1251.41	0.46	2	1.4e-06	0	3.547	0.364	846.9	1	18/20	1	5229
			GYEEPDRYVVVGAQR	2	1738.88	0.72	2	6.46e-11	0	3.487	0.301	460.6	1	14/28	1	5901
			DESLAYYIENQFHEFK	1	2034.17	-0.52	2	6.46e-11	0	3.471	0.437	506.5	1	15/30	1	7284
			LAQVFSDMISK	2	1239.47	0.9	2	6.46e-11	0	3.346	0.479	1373.1	1	17/20	1	8328
			ILNIFGVIK	1	1017.29	-0.64	2	3.93e-05	0	3.148	0.24	757.9	1	15/16	1	3319
			LAETEETDKSETM*ETEDVPTSSR	1	2602.68	-0.71	2	1.4e-06	0	2.954	0.365	411.7	1	20/44	1	3724
			LAQVFSDM*ISK	1	1255.47	0.18	2	6.46e-11	0	2.631	0.382	823.8	1	14/20	1	8778
			LYWADLK	1	909.06	1.09	2	6.46e-11	0	2.394	0.098	512.1	2	2009-11-12	1	3237
19	1	IPI_IPI00117022_2_SWISS_PROT_P03987_2_TREMBL_Q7TMK1_ENSEMBL_ENSMUSP00000100219 Tax_Id_10090 Gene_Symbol_AI324046 Expressed sequence AI324046
			NGELEQDYKNTPPILDSDGTYFLYSK	4	3009.23	-1.03	3	2.07e-11	0	5.841	0.598	929.9	1	34/100	1	5478
			SLTSEDSAVYYCAR	11	1622.71	-0.19	2	4.19e-09	0	4.878	0.56	1525.3	1	21/26	7	6627
			SSSTAYMELNSLTSEDSAVYYCAR	6	2706.87	0.33	2	1.61e-11	0	4.523	0.078	1361.6	1	24/46	1	7856
			NTPPILDSDGTYFLYSK	12	1932.12	0.46	2	1.61e-11	0	4.37	0.478	420.1	1	22/32	1	3060
			SSSTAYM*ELNSLTSEDSAVYYCAR	1	2722.87	-0.87	2	1.61e-11	0	4.169	0.164	724.1	2	24/46	1	4059
			VTCVVVDVSEDDPDVHVSWFVDNK	11	2761.97	0.33	3	2.07e-11	0	4.041	0.392	821.3	1	28/92	1	7622
			WNYGALSSGVR	5	1210.32	1.76	2	2.04e-12	0	4.04	0.394	1887.4	1	20/20	1	6744
			EVQLQQSGPELVKPGASVK	3	1995.27	-0.49	2	7.3e-06	0	3.695	0.501	321.3	1	17/36	3	4828
			ATLTVDKSSSTAYM*ELNSLTSEDSAVYYCAR	1	3451.71	-0.84	3	3.17e-10	0	3.499	0.627	854.5	2	29/120	1	9426
			DALM*ISLTPK	2	1105.33	-0.05	2	2.04e-12	0	3.235	0.285	1245.4	1	15/18	1	6352
			AQTPQVYTIPPPR	7	1468.68	-0.2	2	2.07e-11	0	3.212	0.549	685.2	1	18/24	1	4467
			DALMISLTPK	2	1089.33	0.16	2	2.04e-12	0	3.008	0.308	781.5	1	13/18	1	5631
			ATLTVDKSSSTAYMELNSLTSEDSAVYYCAR	2	3435.71	0.07	3	3.17e-10	0	2.999	0.209	360.8	3	25/120	1	7565
			ASGYTFTGYYMHWVK	1	1812.04	-1.64	2	2.04e-12	0	2.389	0.446	224.9	4	2009-11-28	0	5826
			GYFPEPVTVK	8	1137.31	0.16	2	2.04e-12	0	2.31	0.397	493.7	1	14/18	1	2995
19	2	IPI_IPI00807983_2_SWISS_PROT_P03987_1_TREMBL_Q6KAM2_ENSEMBL_ENSMUSP00000100218 Tax_Id_10090 Gene_Symbol_AI324046 Isoform 1 of Ig gamma_3 chain C region
			NGELEQDYKNTPPILDSDGTYFLYSK	4	3009.23	-1.03	3	2.07e-11	0	5.841	0.598	929.9	1	34/100	1	5478
			NTPPILDSDGTYFLYSK	12	1932.12	0.46	2	1.61e-11	0	4.37	0.478	420.1	1	22/32	1	3060
			VTCVVVDVSEDDPDVHVSWFVDNK	11	2761.97	0.33	3	2.07e-11	0	4.041	0.392	821.3	1	28/92	1	7622
			WNYGALSSGVR	5	1210.32	1.76	2	2.04e-12	0	4.04	0.394	1887.4	1	20/20	1	6744
			DALM*ISLTPK	2	1105.33	-0.05	2	2.04e-12	0	3.235	0.285	1245.4	1	15/18	1	6352
			AQTPQVYTIPPPR	7	1468.68	-0.2	2	2.07e-11	0	3.212	0.549	685.2	1	18/24	1	4467
			DALMISLTPK	2	1089.33	0.16	2	2.04e-12	0	3.008	0.308	781.5	1	13/18	1	5631
			GYFPEPVTVK	8	1137.31	0.16	2	2.04e-12	0	2.31	0.397	493.7	1	14/18	1	2995
19	3	IPI_IPI00667637_3_ENSEMBL_ENSMUSP00000100294 Tax_Id_10090 Gene_Symbol__ 13 kDa protein
			SLTSEDSAVYYCAR	11	1622.71	-0.19	2	4.19e-09	0	4.878	0.56	1525.3	1	21/26	7	6627
			SSSTAYMELNSLTSEDSAVYYCAR	6	2706.87	0.33	2	1.61e-11	0	4.523	0.078	1361.6	1	24/46	1	7856
			SSSTAYM*ELNSLTSEDSAVYYCAR	1	2722.87	-0.87	2	1.61e-11	0	4.169	0.164	724.1	2	24/46	1	4059
20	1	IPI_IPI00928386_1_VEGA_OTTMUSP00000046154 Tax_Id_10090 Gene_Symbol_1300017J02Rik 69 kDa protein
			DLLFSDDTECLSNLQNK	2	2013.14	-0.68	2	4.09e-11	0	5.226	0.511	1912.7	1	23/32	2	8854
			ETAAATFFSSSCVPCADGK	2	2007.13	0.53	2	4.09e-11	0	5.206	0.642	1028.5	1	24/36	1	5051
			TYLGPQYLTLMDNFR	3	1833.1	0.73	2	6.51e-11	0	5.1	0.573	2137	1	23/28	1	8278
			RPVEEYEQCYLAR	2	1713.87	-0.67	2	6.51e-11	0	4.611	0.584	688	1	20/24	1	3355
			SVDGKEDSIQELLR	4	1589.73	0	2	3.54e-10	0	4.128	0.453	1627.7	1	22/26	1	6680
			NGFEYMMFQMFESSAK	1	1948.23	-0.73	2	3.54e-10	0	3.76	0.477	753.6	1	17/30	2	7870
			HPTVLQNTDGKNPEPWAK	2	2033.23	0.13	3	6.51e-11	0	3.623	0.448	773.1	1	26/68	2	8616
			CLQDGTADVSFVK	1	1440.57	0.59	2	4.09e-11	0	3.418	0.265	638.6	1	15/24	1	6734
			ILFNQQELFGR	3	1365.56	0.05	2	6.51e-11	0	3.353	0.527	1565	1	17/20	2	8713
			HLTVFEAM*PTK	1	1290.51	1.04	2	6.51e-11	0	3.289	0.509	675	1	16/20	1	4124
			HLTVFEAMPTK	2	1274.51	-0.59	2	6.51e-11	0	3.197	0.515	707.2	1	16/20	1	4195
			M*FPSLCQLCAGK	1	1428.67	-0.94	2	6.51e-11	0	2.842	0.434	587.9	1	16/22	1	4772
			VLPAGGPAVTCVR	5	1297.52	0.1	2	3.86e-06	0	2.839	0.434	363.7	1	16/24	1	3619
			KGTGFQLNQLR	1	1262.44	0.01	2	6.51e-11	0	2.369	0.229	479.6	1	15/20	1	4634
			MFPSLCQLCAGK	1	1412.67	0.62	2	6.51e-11	0	2.082	0.156	207.9	1	2009-12-22	1	4183
20	2	IPI_IPI00471080_2_TREMBL_Q8VC96_Q9DBD0_ENSEMBL_ENSMUSP00000035163_REFSEQ_NP_082194_VEGA_OTTMUSP00000045513 Tax_Id_10090 Gene_Symbol_1300017J02Rik Putative uncharacterized protein
			DLLFSDDTECLSNLQNK	2	2013.14	-0.68	2	4.09e-11	0	5.226	0.511	1912.7	1	23/32	2	8854
			ETAAATFFSSSCVPCADGK	2	2007.13	0.53	2	4.09e-11	0	5.206	0.642	1028.5	1	24/36	1	5051
			TYLGPQYLTLMDNFR	3	1833.1	0.73	2	6.51e-11	0	5.1	0.573	2137	1	23/28	1	8278
			RPVEEYEQCYLAR	2	1713.87	-0.67	2	6.51e-11	0	4.611	0.584	688	1	20/24	1	3355
			SVDGKEDSIQELLR	4	1589.73	0	2	3.54e-10	0	4.128	0.453	1627.7	1	22/26	1	6680
			NGFEYMMFQMFESSAK	1	1948.23	-0.73	2	3.54e-10	0	3.76	0.477	753.6	1	17/30	2	7870
			HPTVLQNTDGKNPEPWAK	2	2033.23	0.13	3	6.51e-11	0	3.623	0.448	773.1	1	26/68	2	8616
			CLQDGTADVSFVK	1	1440.57	0.59	2	4.09e-11	0	3.418	0.265	638.6	1	15/24	1	6734
			ILFNQQELFGR	3	1365.56	0.05	2	6.51e-11	0	3.353	0.527	1565	1	17/20	2	8713
			HLTVFEAM*PTK	1	1290.51	1.04	2	6.51e-11	0	3.289	0.509	675	1	16/20	1	4124
			HLTVFEAMPTK	2	1274.51	-0.59	2	6.51e-11	0	3.197	0.515	707.2	1	16/20	1	4195
			M*FPSLCQLCAGK	1	1428.67	-0.94	2	6.51e-11	0	2.842	0.434	587.9	1	16/22	1	4772
			VLPAGGPAVTCVR	5	1297.52	0.1	2	3.86e-06	0	2.839	0.434	363.7	1	16/24	1	3619
			KGTGFQLNQLR	1	1262.44	0.01	2	6.51e-11	0	2.369	0.229	479.6	1	15/20	1	4634
			MFPSLCQLCAGK	1	1412.67	0.62	2	6.51e-11	0	2.082	0.156	207.9	1	2009-12-22	1	4183
20	3	IPI_IPI00928010_1_VEGA_OTTMUSP00000046156 Tax_Id_10090 Gene_Symbol_1300017J02Rik Protein
			DLLFSDDTECLSNLQNK	2	2013.14	-0.68	2	4.09e-11	0	5.226	0.511	1912.7	1	23/32	2	8854
			NGFEYMMFQMFESSAK	1	1948.23	-0.73	2	3.54e-10	0	3.76	0.477	753.6	1	17/30	2	7870
			HPTVLQNTDGKNPEPWAK	2	2033.23	0.13	3	6.51e-11	0	3.623	0.448	773.1	1	26/68	2	8616
			ILFNQQELFGR	3	1365.56	0.05	2	6.51e-11	0	3.353	0.527	1565	1	17/20	2	8713
21	1	IPI_IPI00316491_4_SWISS_PROT_P02089_TREMBL_Q549D9_Q54AH9_REFSEQ_NP_058652 Tax_Id_10090 Gene_Symbol_Hbb_b2 Hemoglobin subunit beta_2
			YFDSFGDLSSASAIMGNPK	9	2008.2	0.4	2	3.76e-12	0	6.316	0.437	3571.5	1	29/36	4	9084
			YFDSFGDLSSASAIM*GNPK	11	2024.2	-0.63	2	3.76e-12	0	5.723	0.572	3133.2	1	28/36	4	8627
			GTFASLSELHCDKLHVDPENFR	3	2573.8	-0.8	3	8.88e-15	0	4.73	0.487	1473.9	1	34/84	7	5889
			GTFASLSELHCDK	4	1465.58	-0.18	2	3.76e-12	0	3.801	0.461	833.8	1	15/24	7	6652
			VNPDEVGGEALGR	5	1313.4	-0.07	2	7.33e-12	0	3.548	0.421	711.7	1	19/24	2	3824
			KVITAFNEGLK	1	1220.44	-0.17	2	8.88e-15	0	3.33	0.39	1099.5	1	17/20	4	5032
			VVAGVATALAHK	5	1137.36	0.05	2	8.88e-15	0	3.241	0.527	1287.1	1	17/22	6	7495
			DFTPAAQAAFQK	9	1295.43	0.15	2	3.76e-12	0	3.231	0.453	793.2	1	18/22	7	4581
			SAVSCLWAK	4	1022.17	-0.11	2	7.33e-12	0	3.122	0.302	1055.6	1	15/16	4	4616
			VVAGVATALAHKYH	1	1437.67	-0.12	2	3.76e-12	0	3.025	0.55	649.4	1	16/26	6	6633
			LLVVYPWTQR	11	1275.52	-0.52	2	8.88e-15	0	2.92	0.445	1289.3	1	16/18	10	5489
			VITAFNEGLK	4	1092.27	-0.28	2	3.76e-12	0	2.91	0.224	781.9	1	16/18	4	4131
			LHVDPENFR	3	1127.23	0.12	2	8.88e-15	0	2.387	0.245	605.4	1	2009-12-16	7	4553
21	2	IPI_IPI00918032_1_TREMBL_A8DV59 Tax_Id_10090 Gene_Symbol_Hbb_b1 Beta_globin
			YFDSFGDLSSASAIMGNPK	9	2008.2	0.4	2	3.76e-12	0	6.316	0.437	3571.5	1	29/36	4	9084
			YFDSFGDLSSASAIM*GNPK	11	2024.2	-0.63	2	3.76e-12	0	5.723	0.572	3133.2	1	28/36	4	8627
			GTFASLSELHCDKLHVDPENFR	3	2573.8	-0.8	3	8.88e-15	0	4.73	0.487	1473.9	1	34/84	7	5889
			GTFASLSELHCDK	4	1465.58	-0.18	2	3.76e-12	0	3.801	0.461	833.8	1	15/24	7	6652
			VNPDEVGGEALGR	5	1313.4	-0.07	2	7.33e-12	0	3.548	0.421	711.7	1	19/24	2	3824
			KVITAFNEGLK	1	1220.44	-0.17	2	8.88e-15	0	3.33	0.39	1099.5	1	17/20	4	5032
			VVAGVATALAHK	5	1137.36	0.05	2	8.88e-15	0	3.241	0.527	1287.1	1	17/22	6	7495
			DFTPAAQAAFQK	9	1295.43	0.15	2	3.76e-12	0	3.231	0.453	793.2	1	18/22	7	4581
			SAVSCLWAK	4	1022.17	-0.11	2	7.33e-12	0	3.122	0.302	1055.6	1	15/16	4	4616
			VVAGVATALAHKYH	1	1437.67	-0.12	2	3.76e-12	0	3.025	0.55	649.4	1	16/26	6	6633
			LLVVYPWTQR	11	1275.52	-0.52	2	8.88e-15	0	2.92	0.445	1289.3	1	16/18	10	5489
			VITAFNEGLK	4	1092.27	-0.28	2	3.76e-12	0	2.91	0.224	781.9	1	16/18	4	4131
			LHVDPENFR	3	1127.23	0.12	2	8.88e-15	0	2.387	0.245	605.4	1	2009-12-16	7	4553
21	3	IPI_IPI00918757_1_TREMBL_A8DV41 Tax_Id_10090 Gene_Symbol_Hbb_b1 Beta_globin
			YFDSFGDLSSASAIMGNPK	9	2008.2	0.4	2	3.76e-12	0	6.316	0.437	3571.5	1	29/36	4	9084
			YFDSFGDLSSASAIM*GNPK	11	2024.2	-0.63	2	3.76e-12	0	5.723	0.572	3133.2	1	28/36	4	8627
			GTFASLSELHCDKLHVDPENFR	3	2573.8	-0.8	3	8.88e-15	0	4.73	0.487	1473.9	1	34/84	7	5889
			GTFASLSELHCDK	4	1465.58	-0.18	2	3.76e-12	0	3.801	0.461	833.8	1	15/24	7	6652
			VNPDEVGGEALGR	5	1313.4	-0.07	2	7.33e-12	0	3.548	0.421	711.7	1	19/24	2	3824
			KVITAFNEGLK	1	1220.44	-0.17	2	8.88e-15	0	3.33	0.39	1099.5	1	17/20	4	5032
			VVAGVATALAHK	5	1137.36	0.05	2	8.88e-15	0	3.241	0.527	1287.1	1	17/22	6	7495
			DFTPAAQAAFQK	9	1295.43	0.15	2	3.76e-12	0	3.231	0.453	793.2	1	18/22	7	4581
			SAVSCLWAK	4	1022.17	-0.11	2	7.33e-12	0	3.122	0.302	1055.6	1	15/16	4	4616
			VVAGVATALAHKYH	1	1437.67	-0.12	2	3.76e-12	0	3.025	0.55	649.4	1	16/26	6	6633
			LLVVYPWTQR	11	1275.52	-0.52	2	8.88e-15	0	2.92	0.445	1289.3	1	16/18	10	5489
			VITAFNEGLK	4	1092.27	-0.28	2	3.76e-12	0	2.91	0.224	781.9	1	16/18	4	4131
			LHVDPENFR	3	1127.23	0.12	2	8.88e-15	0	2.387	0.245	605.4	1	2009-12-16	7	4553
21	4	IPI_IPI00885376_1_TREMBL_Q9QUN8 Tax_Id_10090 Gene_Symbol_Hbb_b1 Beta_2_globin _Fragment_
			YFDSFGDLSSASAIMGNPK	9	2008.2	0.4	2	3.76e-12	0	6.316	0.437	3571.5	1	29/36	4	9084
			YFDSFGDLSSASAIM*GNPK	11	2024.2	-0.63	2	3.76e-12	0	5.723	0.572	3133.2	1	28/36	4	8627
			GTFASLSELHCDKLHVDPENFR	3	2573.8	-0.8	3	8.88e-15	0	4.73	0.487	1473.9	1	34/84	7	5889
			GTFASLSELHCDK	4	1465.58	-0.18	2	3.76e-12	0	3.801	0.461	833.8	1	15/24	7	6652
			KVITAFNEGLK	1	1220.44	-0.17	2	8.88e-15	0	3.33	0.39	1099.5	1	17/20	4	5032
			VVAGVATALAHK	5	1137.36	0.05	2	8.88e-15	0	3.241	0.527	1287.1	1	17/22	6	7495
			DFTPAAQAAFQK	9	1295.43	0.15	2	3.76e-12	0	3.231	0.453	793.2	1	18/22	7	4581
			SAVSCLWAK	4	1022.17	-0.11	2	7.33e-12	0	3.122	0.302	1055.6	1	15/16	4	4616
			VVAGVATALAHKYH	1	1437.67	-0.12	2	3.76e-12	0	3.025	0.55	649.4	1	16/26	6	6633
			LLVVYPWTQR	11	1275.52	-0.52	2	8.88e-15	0	2.92	0.445	1289.3	1	16/18	10	5489
			VITAFNEGLK	4	1092.27	-0.28	2	3.76e-12	0	2.91	0.224	781.9	1	16/18	4	4131
			LHVDPENFR	3	1127.23	0.12	2	8.88e-15	0	2.387	0.245	605.4	1	2009-12-16	7	4553
21	5	IPI_IPI00621417_1_TREMBL_Q5D0E8 Tax_Id_10090 Gene_Symbol_Hbb_b1 Hbb_b2 protein
			YFDSFGDLSSASAIMGNPK	9	2008.2	0.4	2	3.76e-12	0	6.316	0.437	3571.5	1	29/36	4	9084
			YFDSFGDLSSASAIM*GNPK	11	2024.2	-0.63	2	3.76e-12	0	5.723	0.572	3133.2	1	28/36	4	8627
			GTFASLSELHCDKLHVDPENFR	3	2573.8	-0.8	3	8.88e-15	0	4.73	0.487	1473.9	1	34/84	7	5889
			GTFASLSELHCDK	4	1465.58	-0.18	2	3.76e-12	0	3.801	0.461	833.8	1	15/24	7	6652
			KVITAFNEGLK	1	1220.44	-0.17	2	8.88e-15	0	3.33	0.39	1099.5	1	17/20	4	5032
			VVAGVATALAHK	5	1137.36	0.05	2	8.88e-15	0	3.241	0.527	1287.1	1	17/22	6	7495
			DFTPAAQAAFQK	9	1295.43	0.15	2	3.76e-12	0	3.231	0.453	793.2	1	18/22	7	4581
			SAVSCLWAK	4	1022.17	-0.11	2	7.33e-12	0	3.122	0.302	1055.6	1	15/16	4	4616
			VVAGVATALAHKYH	1	1437.67	-0.12	2	3.76e-12	0	3.025	0.55	649.4	1	16/26	6	6633
			LLVVYPWTQR	11	1275.52	-0.52	2	8.88e-15	0	2.92	0.445	1289.3	1	16/18	10	5489
			VITAFNEGLK	4	1092.27	-0.28	2	3.76e-12	0	2.91	0.224	781.9	1	16/18	4	4131
			LHVDPENFR	3	1127.23	0.12	2	8.88e-15	0	2.387	0.245	605.4	1	2009-12-16	7	4553
22	1	IPI_IPI00323357_3_SWISS_PROT_P63017_TREMBL_Q3KQJ4_Q3TB63_Q3TEK2_Q3TF16_Q3TH04_Q3TH56_Q3TQ13_Q3TRH3_Q3TZJ3_Q3U9L2_Q3UBA6_Q3UDS0_Q3ULM1_ENSEMBL_ENSMUSP00000015800_REFSEQ_NP_112442_VEGA_OTTMUSP00000039133 Tax_Id_10090 Gene_Symbol_Hspa8 Heat shock cognate 71 kDa protein
			SQIHDIVLVGGSTR	1	1482.67	-0.3	2	1.19e-06	0	4.491	0.552	2185.5	1	21/26	2	8508
			NQVAM*NPTNTVFDAK	2	1666.84	-0.14	2	2.07e-09	0	4.323	0.596	2260.2	1	23/28	4	8470
			STAGDTHLGGEDFDNR	2	1692.68	-0.25	2	7.59e-07	0	4.07	0.535	803.8	1	18/30	4	6982
			FDDAVVQSDMK	2	1255.38	-0.86	2	5.57e-08	0	4.061	0.526	1329.4	1	18/20	4	5183
			NQVAMNPTNTVFDAK	1	1650.84	-0.27	2	2.07e-09	0	3.633	0.381	308.8	2	15/28	4	5099
			RFDDAVVQSDMK	2	1411.57	-0.23	2	7.59e-07	0	3.45	0.459	1069.6	1	17/22	4	6921
			SFYPEEVSSM*VLTK	1	1633.84	-0.47	2	2.07e-09	0	3.303	0.397	935	1	19/26	1	6034
			TVTNAVVTVPAYFNDSQR	1	1983.17	-0.22	2	2.07e-09	0	3.275	0.363	405	1	17/34	0	4143
			SFYPEEVSSMVLTK	1	1617.84	0.08	2	2.07e-09	0	3.201	0.48	679.8	1	19/26	1	4843
			TTPSYVAFTDTER	4	1488.58	-0.16	2	3.55e-06	0	2.902	0.271	340.1	1	15/24	9	3809
			NSLESYAFNMK	2	1304.45	0.27	2	2.07e-09	0	2.893	0.138	1101.2	1	18/20	2	6675
			ARFEELNADLFR	1	1481.64	0.94	3	1.19e-06	0	2.68	0.126	648.2	4	18/44	4	7358
			DAGTIAGLNVLR	2	1200.37	0.05	2	7.59e-07	0	2.102	0.216	630.3	1	17/22	2	6220
22	2	IPI_IPI00886297_1_TREMBL_Q3UBR0_Q3UXU1_Q504P4_Q9QZ38_ENSEMBL_ENSMUSP00000113722_VEGA_OTTMUSP00000039134 Tax_Id_10090 Gene_Symbol_Hspa8 Hspa8 protein
			SQIHDIVLVGGSTR	1	1482.67	-0.3	2	1.19e-06	0	4.491	0.552	2185.5	1	21/26	2	8508
			NQVAM*NPTNTVFDAK	2	1666.84	-0.14	2	2.07e-09	0	4.323	0.596	2260.2	1	23/28	4	8470
			STAGDTHLGGEDFDNR	2	1692.68	-0.25	2	7.59e-07	0	4.07	0.535	803.8	1	18/30	4	6982
			FDDAVVQSDMK	2	1255.38	-0.86	2	5.57e-08	0	4.061	0.526	1329.4	1	18/20	4	5183
			NQVAMNPTNTVFDAK	1	1650.84	-0.27	2	2.07e-09	0	3.633	0.381	308.8	2	15/28	4	5099
			RFDDAVVQSDMK	2	1411.57	-0.23	2	7.59e-07	0	3.45	0.459	1069.6	1	17/22	4	6921
			SFYPEEVSSM*VLTK	1	1633.84	-0.47	2	2.07e-09	0	3.303	0.397	935	1	19/26	1	6034
			SFYPEEVSSMVLTK	1	1617.84	0.08	2	2.07e-09	0	3.201	0.48	679.8	1	19/26	1	4843
			TTPSYVAFTDTER	4	1488.58	-0.16	2	3.55e-06	0	2.902	0.271	340.1	1	15/24	9	3809
			NSLESYAFNMK	2	1304.45	0.27	2	2.07e-09	0	2.893	0.138	1101.2	1	18/20	2	6675
			ARFEELNADLFR	1	1481.64	0.94	3	1.19e-06	0	2.68	0.126	648.2	4	18/44	4	7358
			DAGTIAGLNVLR	2	1200.37	0.05	2	7.59e-07	0	2.102	0.216	630.3	1	17/22	2	6220
22	3	IPI_IPI00457741_4_ENSEMBL_ENSMUSP00000073748 Tax_Id_10090 Gene_Symbol__ 71 kDa protein
			SQIHDIVLVGGSTR	1	1482.67	-0.3	2	1.19e-06	0	4.491	0.552	2185.5	1	21/26	2	8508
			NQVAM*NPTNTVFDAK	2	1666.84	-0.14	2	2.07e-09	0	4.323	0.596	2260.2	1	23/28	4	8470
			STAGDTHLGGEDFDNR	2	1692.68	-0.25	2	7.59e-07	0	4.07	0.535	803.8	1	18/30	4	6982
			FDDAVVQSDMK	2	1255.38	-0.86	2	5.57e-08	0	4.061	0.526	1329.4	1	18/20	4	5183
			NQVAMNPTNTVFDAK	1	1650.84	-0.27	2	2.07e-09	0	3.633	0.381	308.8	2	15/28	4	5099
			RFDDAVVQSDMK	2	1411.57	-0.23	2	7.59e-07	0	3.45	0.459	1069.6	1	17/22	4	6921
			TTPSYVAFTDTER	4	1488.58	-0.16	2	3.55e-06	0	2.902	0.271	340.1	1	15/24	9	3809
			NSLESYAFNMK	2	1304.45	0.27	2	2.07e-09	0	2.893	0.138	1101.2	1	18/20	2	6675
			ARFEELNADLFR	1	1481.64	0.94	3	1.19e-06	0	2.68	0.126	648.2	4	18/44	4	7358
			DAGTIAGLNVLR	2	1200.37	0.05	2	7.59e-07	0	2.102	0.216	630.3	1	17/22	2	6220
22	4	IPI_IPI00885277_1_ENSEMBL_ENSMUSP00000114081_VEGA_OTTMUSP00000039136 Tax_Id_10090 Gene_Symbol_Hspa8 17 kDa protein
			NQVAM*NPTNTVFDAK	2	1666.84	-0.14	2	2.07e-09	0	4.323	0.596	2260.2	1	23/28	4	8470
			FDDAVVQSDMK	2	1255.38	-0.86	2	5.57e-08	0	4.061	0.526	1329.4	1	18/20	4	5183
			NQVAMNPTNTVFDAK	1	1650.84	-0.27	2	2.07e-09	0	3.633	0.381	308.8	2	15/28	4	5099
			RFDDAVVQSDMK	2	1411.57	-0.23	2	7.59e-07	0	3.45	0.459	1069.6	1	17/22	4	6921
			TTPSYVAFTDTER	4	1488.58	-0.16	2	3.55e-06	0	2.902	0.271	340.1	1	15/24	9	3809
22	5	IPI_IPI00886370_1_VEGA_OTTMUSP00000039135 Tax_Id_10090 Gene_Symbol_Hspa8 13 kDa protein
			NQVAM*NPTNTVFDAK	2	1666.84	-0.14	2	2.07e-09	0	4.323	0.596	2260.2	1	23/28	4	8470
			FDDAVVQSDMK	2	1255.38	-0.86	2	5.57e-08	0	4.061	0.526	1329.4	1	18/20	4	5183
			NQVAMNPTNTVFDAK	1	1650.84	-0.27	2	2.07e-09	0	3.633	0.381	308.8	2	15/28	4	5099
			RFDDAVVQSDMK	2	1411.57	-0.23	2	7.59e-07	0	3.45	0.459	1069.6	1	17/22	4	6921
			TTPSYVAFTDTER	4	1488.58	-0.16	2	3.55e-06	0	2.902	0.271	340.1	1	15/24	9	3809
22	6	IPI_IPI00331546_2_SWISS_PROT_P17156 Tax_Id_10090 Gene_Symbol_Hspa2 Heat shock_related 70 kDa protein 2
			STAGDTHLGGEDFDNR	2	1692.68	-0.25	2	7.59e-07	0	4.07	0.535	803.8	1	18/30	4	6982
			TTPSYVAFTDTER	4	1488.58	-0.16	2	3.55e-06	0	2.902	0.271	340.1	1	15/24	9	3809
			ARFEELNADLFR	1	1481.64	0.94	3	1.19e-06	0	2.68	0.126	648.2	4	18/44	4	7358
22	7	IPI_IPI00387494_1_TREMBL_B7U582_Q99KD7_ENSEMBL_ENSMUSP00000079306_ENSMUSP00000106034_REFSEQ_NP_001002012_NP_032327 Tax_Id_10090 Gene_Symbol_Hspa2 heat shock protein 2
			STAGDTHLGGEDFDNR	2	1692.68	-0.25	2	7.59e-07	0	4.07	0.535	803.8	1	18/30	4	6982
			TTPSYVAFTDTER	4	1488.58	-0.16	2	3.55e-06	0	2.902	0.271	340.1	1	15/24	9	3809
			ARFEELNADLFR	1	1481.64	0.94	3	1.19e-06	0	2.68	0.126	648.2	4	18/44	4	7358
23	1	IPI_IPI00553333_2_SWISS_PROT_P02088_TREMBL_A8DUK0 Tax_Id_10090 Gene_Symbol_Hbb_b1 Hemoglobin subunit beta_1
			YFDSFGDLSSASAIM*GNAK	48	1998.16	-0.21	2	4.44e-16	0	7.016	0.676	2482.4	1	27/36	2	8818
			YFDSFGDLSSASAIMGNAK	21	1982.16	-0.28	2	4.44e-16	0	6.76	0.66	3964	1	31/36	2	8720
			VITAFNDGLNHLDSLK	6	1757.97	-0.13	2	1.85e-10	0	5.029	0.605	1854.9	1	23/30	2	7914
			KVITAFNDGLNHLDSLK	2	1886.14	0.73	2	1.85e-10	0	4.966	0.502	1215.2	1	22/32	2	6911
			GTFASLSELHCDKLHVDPENFR	3	2573.8	-0.8	3	8.88e-15	0	4.73	0.487	1473.9	1	34/84	7	5889
			VNSDEVGGEALGR	30	1303.36	0.1	2	4.44e-16	0	4.095	0.497	2038.8	1	22/24	1	5834
			GTFASLSELHCDK	4	1465.58	-0.18	2	3.76e-12	0	3.801	0.461	833.8	1	15/24	7	6652
			AAVSCLWGK	7	992.15	0.18	2	4.44e-16	0	3.405	0.336	1198.8	1	15/16	1	5054
			VVAGVATALAHK	5	1137.36	0.05	2	8.88e-15	0	3.241	0.527	1287.1	1	17/22	6	7495
			DFTPAAQAAFQK	9	1295.43	0.15	2	3.76e-12	0	3.231	0.453	793.2	1	18/22	7	4581
			VVAGVATALAHKYH	1	1437.67	-0.12	2	3.76e-12	0	3.025	0.55	649.4	1	16/26	6	6633
			LLVVYPWTQR	11	1275.52	-0.52	2	8.88e-15	0	2.92	0.445	1289.3	1	16/18	10	5489
			LHVDPENFR	3	1127.23	0.12	2	8.88e-15	0	2.387	0.245	605.4	1	2009-12-16	7	4553
23	2	IPI_IPI00762198_2_TREMBL_A8DUK2_A8DUK4_A8DUL0_A8DUL2_A8DUL5_A8DUL7_A8DUM2_A8DUN2_A8DUP0_A8DUP3_A8DUP5_A8DUP7_A8DUQ1_A8DUQ5_B1Q450_ENSEMBL_ENSMUSP00000023934_ENSMUSP00000095794_REFSEQ_NP_032246_VEGA_OTTMUSP00000020530_OTTMUSP00000020541 Tax_Id_10090 Gene_Symbol_Hbb_b1 Beta_globin
			YFDSFGDLSSASAIM*GNAK	48	1998.16	-0.21	2	4.44e-16	0	7.016	0.676	2482.4	1	27/36	2	8818
			YFDSFGDLSSASAIMGNAK	21	1982.16	-0.28	2	4.44e-16	0	6.76	0.66	3964	1	31/36	2	8720
			VITAFNDGLNHLDSLK	6	1757.97	-0.13	2	1.85e-10	0	5.029	0.605	1854.9	1	23/30	2	7914
			KVITAFNDGLNHLDSLK	2	1886.14	0.73	2	1.85e-10	0	4.966	0.502	1215.2	1	22/32	2	6911
			GTFASLSELHCDKLHVDPENFR	3	2573.8	-0.8	3	8.88e-15	0	4.73	0.487	1473.9	1	34/84	7	5889
			GTFASLSELHCDK	4	1465.58	-0.18	2	3.76e-12	0	3.801	0.461	833.8	1	15/24	7	6652
			VVAGVATALAHK	5	1137.36	0.05	2	8.88e-15	0	3.241	0.527	1287.1	1	17/22	6	7495
			DFTPAAQAAFQK	9	1295.43	0.15	2	3.76e-12	0	3.231	0.453	793.2	1	18/22	7	4581
			VVAGVATALAHKYH	1	1437.67	-0.12	2	3.76e-12	0	3.025	0.55	649.4	1	16/26	6	6633
			LLVVYPWTQR	11	1275.52	-0.52	2	8.88e-15	0	2.92	0.445	1289.3	1	16/18	10	5489
			LHVDPENFR	3	1127.23	0.12	2	8.88e-15	0	2.387	0.245	605.4	1	2009-12-16	7	4553
23	3	IPI_IPI00831055_2_TREMBL_A8DUK7_VEGA_OTTMUSP00000020531 Tax_Id_10090 Gene_Symbol_Hbb_b1 Beta_globin
			YFDSFGDLSSASAIM*GNAK	48	1998.16	-0.21	2	4.44e-16	0	7.016	0.676	2482.4	1	27/36	2	8818
			YFDSFGDLSSASAIMGNAK	21	1982.16	-0.28	2	4.44e-16	0	6.76	0.66	3964	1	31/36	2	8720
			VITAFNDGLNHLDSLK	6	1757.97	-0.13	2	1.85e-10	0	5.029	0.605	1854.9	1	23/30	2	7914
			KVITAFNDGLNHLDSLK	2	1886.14	0.73	2	1.85e-10	0	4.966	0.502	1215.2	1	22/32	2	6911
			GTFASLSELHCDKLHVDPENFR	3	2573.8	-0.8	3	8.88e-15	0	4.73	0.487	1473.9	1	34/84	7	5889
			GTFASLSELHCDK	4	1465.58	-0.18	2	3.76e-12	0	3.801	0.461	833.8	1	15/24	7	6652
			DFTPAAQAAFQK	9	1295.43	0.15	2	3.76e-12	0	3.231	0.453	793.2	1	18/22	7	4581
			LLVVYPWTQR	11	1275.52	-0.52	2	8.88e-15	0	2.92	0.445	1289.3	1	16/18	10	5489
			LHVDPENFR	3	1127.23	0.12	2	8.88e-15	0	2.387	0.245	605.4	1	2009-12-16	7	4553
23	4	IPI_IPI00855108_2_TREMBL_Q61348_Q61650 Tax_Id_10090 Gene_Symbol_Hbb_b1 Beta_globin _Fragment_
			VNSDEVGGEALGR	30	1303.36	0.1	2	4.44e-16	0	4.095	0.497	2038.8	1	22/24	1	5834
			AAVSCLWGK	7	992.15	0.18	2	4.44e-16	0	3.405	0.336	1198.8	1	15/16	1	5054
			LLVVYPWTQR	11	1275.52	-0.52	2	8.88e-15	0	2.92	0.445	1289.3	1	16/18	10	5489
24	1	IPI_IPI00322936_1_SWISS_PROT_P20918_TREMBL_Q3V1T9_Q6TCI0_ENSEMBL_ENSMUSP00000014578_REFSEQ_NP_032903 Tax_Id_10090 Gene_Symbol_Plg Plasminogen
			TICYITGWGETQGTFGAGR	2	2076.25	-0.44	2	6.66e-15	0	5.956	0.632	2353	1	26/36	0	8168
			NPDGETAPWCYTTDSQLR	2	2112.19	-0.49	2	2.22e-15	0	5.129	0.609	837	1	23/34	0	4148
			KLYDYCDIPLCASASSFECGKPQVEPK	2	3164.49	0.42	3	9.99e-15	0	5.089	0.514	1796.1	1	38/104	0	8633
			NPDGDVNGPWCYTTNPR	2	1964.03	-0.64	2	6.66e-15	0	5.023	0.525	1775.4	1	23/32	0	8791
			TPENFPDAGLEM*NYCR	2	1931.07	-0.36	2	6.66e-15	0	4.523	0.566	1119.8	1	23/30	0	5141
			LKEAQLPVIENK	2	1382.63	1.79	2	9.99e-15	0	3.988	0.404	1019.8	1	17/22	0	5401
			VIPACLPSPNYM*VADR	1	1820.1	-0.33	2	9.99e-15	0	3.252	0.38	302.8	1	17/30	0	3669
			VIPACLPSPNYMVADR	3	1804.1	-0.33	2	6.66e-15	0	2.895	0.171	385.6	1	15/30	0	5906
			WEYCDIPR	1	1139.24	0.05	2	2.22e-15	0	2.869	0.373	650.1	1	2009-12-14	0	5694
			YDYCNIPECEEECMYCSGEKYEGK	2	3115.26	-0.73	3	2.22e-15	0	2.783	0.14	263.6	1	27/92	0	2775
			VILGAHEEYIR	1	1300.49	-0.42	2	9.99e-15	0	2.421	0.388	959	1	16/20	0	7626
			QLAAGGVSDCLAK	1	1290.44	-0.55	2	2.22e-15	0	2.289	0.461	264.7	1	15/24	0	3492
			FVDWIER	2	965.09	-0.41	2	6.66e-15	0	2.281	0.192	464.7	2	2009-11-12	0	3625
25	1	IPI_IPI00471437_1_TREMBL_Q66K04_ENSEMBL_ENSMUSP00000100273 Tax_Id_10090 Gene_Symbol_Igh_1b_Igh_1a_Ighg Igh protein
			NTEPVLDSDGSYFM*YSK	24	1970.1	-0.64	2	1.14e-12	0	5.708	0.539	2314.2	1	26/32	7	7309
			NTEPVLDSDGSYFMYSK	49	1954.1	-0.38	2	1.14e-12	0	5.368	0.558	1878.5	1	25/32	7	7272
			DDSQSMLYLQMNNLK	3	1801.04	0.76	2	3.91e-08	0	5.33	0.427	2115.6	1	21/28	4	8996
			DDSQSMLYLQM*NNLK	4	1817.03	-0.26	2	3.91e-08	0	5.128	0.422	1649.8	1	20/28	4	8495
			DDSQSM*LYLQMNNLK	5	1817.03	-0.24	2	3.91e-08	0	4.996	0.381	2213.1	1	21/28	4	9851
			SNNYATYYADSVKDR	5	1767.83	-0.18	2	1.02e-09	0	4.668	0.55	1551.3	1	20/28	0	8408
			SKSNNYATYYADSVK	3	1711.81	-0.53	2	1.02e-09	0	4.666	0.602	1494.2	1	22/28	0	5706
			SNNYATYYADSVK	11	1496.56	-0.04	2	1.89e-08	0	4.312	0.545	1267.1	1	18/24	0	8223
			TTAPSVYPLAPVCGDTTGSSVTLGCLVK	3	2853.2	0.84	2	2.11e-09	0	3.639	0.654	653.3	1	27/54	9	4906
			APQVYVLPPPEEEMTK	4	1829.11	-0.42	2	2.11e-09	0	3.494	0.491	465.7	1	18/30	7	3322
			APQVYVLPPPEEEM*TK	4	1845.11	0.66	2	2.11e-09	0	3.181	0.475	458.9	1	18/30	7	3473
			TEDTAMYYCVK	1	1381.53	0.24	2	1.89e-08	0	3.002	0.378	730.9	1	14/20	0	7814
			NSYSCSVVHEGLHNHHTTK	3	2208.33	1.93	3	2.11e-09	0	2.86	0.251	641.8	1	27/72	7	6513
25	2	IPI_IPI00828352_1_TREMBL_A2J1C8 Tax_Id_10090 Gene_Symbol__ McAB 0_1C3 mmunoglobulin heavy chain _Fragment_
			DDSQSMLYLQMNNLK	3	1801.04	0.76	2	3.91e-08	0	5.33	0.427	2115.6	1	21/28	4	8996
			DDSQSMLYLQM*NNLK	4	1817.03	-0.26	2	3.91e-08	0	5.128	0.422	1649.8	1	20/28	4	8495
			DDSQSM*LYLQMNNLK	5	1817.03	-0.24	2	3.91e-08	0	4.996	0.381	2213.1	1	21/28	4	9851
26	1	IPI_IPI00129755_2_SWISS_PROT_P22599_ENSEMBL_ENSMUSP00000093101_REFSEQ_NP_033270 Tax_Id_10090 Gene_Symbol_Serpina1b Alpha_1_antitrypsin 1_2
			NHYQAEVFSVNFAESEEAK	3	2200.31	0.43	2	1.74e-13	0	6.306	0.595	2991.9	1	29/36	5	8431
			KPFDPENTEEAEFHVDK	2	2033.14	0.03	3	1.34e-13	0	6.3	0.443	1889.8	2	34/64	0	7832
			ELDQDTVFALANYILFK	5	2001.27	-1.49	2	1.34e-13	0	6.114	0.555	3350.8	1	28/32	1	8046
			IFNNGADLSGITEENAPLK	13	2004.19	0.59	2	1.74e-13	0	5.593	0.512	2140.1	1	25/36	5	9167
			DQSPASHEIATNLGDFAISLYR	2	2406.59	-0.47	2	1.72e-10	0	5.4	0.489	1895.3	1	25/42	6	9081
			NHYQAEVFSVNFAESEEAKK	3	2328.48	0.73	3	1.72e-10	0	4.919	0.383	1335.7	1	34/76	5	6157
			WKKPFDPENTEEAEFHVDK	2	2347.52	-0.43	3	1.34e-13	0	4.359	0.492	1068.2	1	31/72	0	5540
			KPFDPENTEEAEFHVDKSTTVK	1	2549.73	1.57	3	1.34e-13	0	3.269	0.412	979.6	2	31/84	0	5898
			LSISGDYNLK	3	1110.24	1.13	2	2.53e-05	0	2.874	0.337	1114.4	1	16/18	1	5544
			LVQIHIPR	3	976.2	-0.06	2	1.59e-05	0	2.791	0.297	1204.6	1	13/14	1	7048
			TLM*SPLGITR	3	1105.33	-0.05	2	1.72e-10	0	2.72	0.4	1239.1	1	14/18	5	8355
			TLMSPLGITR	3	1089.33	-0.12	2	1.72e-10	0	2.386	0.402	822.3	1	15/18	5	5309
27	1	IPI_IPI00330833_4_SWISS_PROT_P06684_TREMBL_A2AS36_Q8BNV3_Q99KX9_ENSEMBL_ENSMUSP00000028233_REFSEQ_NP_034536_VEGA_OTTMUSP00000013195 Tax_Id_10090 Gene_Symbol_Hc Complement C5
			ALVEGVDQLLTDYQIK	1	1806.05	-0.42	2	1.42e-09	0	5.174	0.402	2560.7	1	23/30	0	9411
			ELSYNSLEDLNNK	2	1539.63	1.19	2	2.92e-10	0	3.982	0.42	1010.9	1	17/24	0	7114
			TDDPELPEENQASK	2	1573.6	-0.22	2	2.92e-10	0	3.872	0.45	650.4	1	18/26	0	4043
			GLLVGEFLSTVLSK	2	1463.74	1.84	2	0.00017	0	3.47	0.537	1129.5	1	18/26	0	8292
			IDTQDIEASSHFR	2	1519.6	-0.56	2	9.21e-09	0	3.373	0.309	860.2	1	17/24	0	6582
			LQGTLPAEAQEK	2	1285.43	0.21	2	1.42e-09	0	3.261	0.417	872.9	1	18/22	0	4458
			ITSATEENVFVK	2	1338.49	0.99	2	2.92e-10	0	3.254	0.404	766.4	1	16/22	0	6655
			VNFYETCEER	1	1347.41	1.73	2	1.42e-09	0	3.193	0.491	1333.1	1	16/18	0	7353
			EESPVSHVYLEVVSK	2	1702.89	0.73	2	9.21e-09	0	3.07	0.26	414.1	1	18/28	0	4586
			QCTM*IYSISDTR	1	1491.64	0.99	2	1.42e-09	0	2.733	0.318	347.1	1	15/22	0	3646
			QGVVSVM*SYR	2	1142.31	0.03	2	1.42e-09	0	2.684	0.33	287.1	1	13/18	0	3616
			ISVSEEFCSFYLK	1	1609.79	-0.13	2	1.42e-09	0	2.366	0.213	367.3	11	2009-11-24	0	9431
28	1	IPI_IPI00136642_1_SWISS_PROT_P32261_TREMBL_Q543J5_ENSEMBL_ENSMUSP00000068971_REFSEQ_NP_543120 Tax_Id_10090 Gene_Symbol_Serpinc1 Antithrombin_III
			EQLQDMGLIDLFSPEK	3	1864.11	-0.29	2	3.05e-09	0	5.348	0.543	2163.3	1	22/30	0	9709
			EQLQDM*GLIDLFSPEK	3	1880.11	-0.76	2	3.05e-09	0	4.359	0.4	1474.8	1	20/30	0	9591
			VDGQSCPVPMMYQEGK	1	1827.07	-0.49	2	0.000352	0	3.697	0.35	372.9	1	14/30	0	6440
			FRTEDGFSLK	1	1200.33	0.07	3	2.09e-07	0	3.635	0.281	1223.2	1	24/36	0	6330
			EVALNTIIFMGR	2	1364.64	-0.09	2	3.05e-09	0	3.571	0.513	789	1	15/22	0	7213
			VAEGTQVLELPFK	1	1431.66	0.24	2	3.05e-09	0	3.168	0.198	1944.7	1	19/24	0	10933
			ANRPFLVLIR	1	1199.47	0.73	3	2.09e-07	0	3.093	0.086	680.3	39	17/36	0	6853
			DIPVNPLCIYR	2	1360.58	0.04	2	2.09e-07	0	3.001	0.489	340.3	1	16/20	0	2487
			EVALNTIIFM*GR	1	1380.64	-0.18	2	3.05e-09	0	3.001	0.35	567.7	1	15/22	0	5653
			TSDQIHFFFAK	1	1341.5	0.76	2	2.09e-07	0	2.942	0.347	1041.4	1	15/20	0	7599
			FATNFYQHLADSK	1	1542.68	-0.89	2	2.09e-07	0	2.6	0.344	453.4	1	14/24	0	7569
			SSDLVSANR	1	949	0.22	2	0.000805	0	2.364	0.126	1011.6	1	14/16	0	5908
29	1	IPI_IPI00322304_5_TREMBL_Q6YK32_Q6YKA2_Q99PS5_Q99PS6_Q9ESB3_ENSEMBL_ENSMUSP00000023590_REFSEQ_NP_444406_VEGA_OTTMUSP00000045931 Tax_Id_10090 Gene_Symbol_Hrg Histidine_rich glycoprotein HRG
			DSPVLLDFFEDSELYR	3	1946.1	-0.39	2	9.27e-10	0	5.473	0.528	2384.2	1	23/30	0	8414
			DSPVLLDFFEDSELYRK	2	2074.28	-0.41	2	6.55e-12	0	4.664	0.405	1449.1	1	22/32	0	7323
			SCPGKFESEFPQISK	1	1741.92	-0.2	2	6.55e-12	0	3.886	0.554	789.4	1	20/28	0	4663
			SLQPEIQPFPQTASR	2	1699.89	-0.82	2	6.55e-12	0	3.526	0.353	613.2	1	17/28	0	5871
			TNYYVEFSM*R	2	1326.46	0.88	2	1.16e-05	0	3.478	0.463	1317.7	1	15/18	0	7544
			SGYVFELLR	2	1084.25	1.17	2	9.27e-10	0	3.375	0.218	1000.4	1	14/16	0	5286
			SPLVFGFCR	2	1083.26	-0.49	2	6.55e-12	0	2.929	0.42	517	1	13/16	0	4095
			FESEFPQISK	1	1212.33	0.9	2	1.16e-05	0	2.922	0.253	953	1	16/18	0	4578
			RSGYVFELLR	1	1240.44	0.26	2	6.55e-12	0	2.646	0.157	496.5	5	13/18	0	6636
			WQSEIVIGQCK	2	1348.52	0.32	2	9.27e-10	0	2.623	0.258	1031.9	1	17/20	0	5825
			TDNGDFASFR	3	1130.15	0.59	2	1.85e-05	0	2.453	0.266	649.8	1	14/18	0	4368
			TNYYVEFSMR	2	1310.46	0.64	2	1.16e-05	0	2.337	0.274	1076.2	1	15/18	0	7347
30	1	IPI_IPI00677690_1_REFSEQ_XP_978162 Tax_Id_10090 Gene_Symbol_LOC675521 similar to complement component 4_ gene 1 isoform 5
			SQLLATLCSGDVCQCAEGK	3	2098.28	-0.86	2	1.3e-12	0	6.096	0.708	2711.3	1	27/36	5	8513
			LSSGDDFVLLSLEVPLEDVR	1	2204.46	-0.11	2	5.78e-10	0	5.677	0.503	1492.7	1	25/38	5	6960
			ILSLAQEQVGNSPEK	2	1613.79	-0.3	2	5.78e-10	0	5.047	0.444	2163.7	1	20/28	5	11987
			VTASEPLETMGSEGALSPGGVASLLR	2	2530.84	0.57	2	5.24e-11	0	5.029	0.541	923.2	1	25/50	4	6575
			ATETQGVNLLYSSR	1	1539.67	-0.44	2	6.87e-06	0	4.498	0.341	1685	1	21/26	3	7212
			TLEIPGSSDPNIVPDGDFSSLVR	2	2416.63	0.73	2	5.24e-11	0	4.477	0.556	908.3	1	24/44	4	5884
			ALVALGAVDTALYAVGGR	1	1717.99	0.92	2	5.24e-11	0	4.276	0.525	1755.3	1	23/34	3	7950
			DSSTWLTAFVLK	2	1368.56	-0.04	2	1.3e-12	0	3.395	0.328	1083.9	1	17/22	6	6430
			EELVYNLDPLNNLGR	1	1759.94	1.87	2	5.78e-10	0	3.21	0.445	614.3	1	17/28	4	5815
			SCGLFDLR	2	968.08	-0.35	2	5.78e-10	0	3.038	0.358	864.4	1	13/14	6	4483
			VTASEPLETM*GSEGALSPGGVASLLR	1	2546.84	0.04	3	5.24e-11	0	3.007	0.073	382.1	2	24/100	4	7897
			GVFDLGDAVSK	2	1108.23	-0.29	2	1.3e-12	0	2.657	0.463	1058.4	1	16/20	3	6609
30	2	IPI_IPI00672438_1_REFSEQ_XP_978081 Tax_Id_10090 Gene_Symbol_LOC675521 similar to complement component 4_ gene 1 isoform 3
			SQLLATLCSGDVCQCAEGK	3	2098.28	-0.86	2	1.3e-12	0	6.096	0.708	2711.3	1	27/36	5	8513
			LSSGDDFVLLSLEVPLEDVR	1	2204.46	-0.11	2	5.78e-10	0	5.677	0.503	1492.7	1	25/38	5	6960
			ILSLAQEQVGNSPEK	2	1613.79	-0.3	2	5.78e-10	0	5.047	0.444	2163.7	1	20/28	5	11987
			VTASEPLETMGSEGALSPGGVASLLR	2	2530.84	0.57	2	5.24e-11	0	5.029	0.541	923.2	1	25/50	4	6575
			ATETQGVNLLYSSR	1	1539.67	-0.44	2	6.87e-06	0	4.498	0.341	1685	1	21/26	3	7212
			TLEIPGSSDPNIVPDGDFSSLVR	2	2416.63	0.73	2	5.24e-11	0	4.477	0.556	908.3	1	24/44	4	5884
			ALVALGAVDTALYAVGGR	1	1717.99	0.92	2	5.24e-11	0	4.276	0.525	1755.3	1	23/34	3	7950
			DSSTWLTAFVLK	2	1368.56	-0.04	2	1.3e-12	0	3.395	0.328	1083.9	1	17/22	6	6430
			EELVYNLDPLNNLGR	1	1759.94	1.87	2	5.78e-10	0	3.21	0.445	614.3	1	17/28	4	5815
			SCGLFDLR	2	968.08	-0.35	2	5.78e-10	0	3.038	0.358	864.4	1	13/14	6	4483
			VTASEPLETM*GSEGALSPGGVASLLR	1	2546.84	0.04	3	5.24e-11	0	3.007	0.073	382.1	2	24/100	4	7897
			GVFDLGDAVSK	2	1108.23	-0.29	2	1.3e-12	0	2.657	0.463	1058.4	1	16/20	3	6609
30	3	IPI_IPI00719877_1_REFSEQ_XP_978122 Tax_Id_10090 Gene_Symbol_LOC675521 similar to complement component 4_ gene 1 isoform 4
			SQLLATLCSGDVCQCAEGK	3	2098.28	-0.86	2	1.3e-12	0	6.096	0.708	2711.3	1	27/36	5	8513
			LSSGDDFVLLSLEVPLEDVR	1	2204.46	-0.11	2	5.78e-10	0	5.677	0.503	1492.7	1	25/38	5	6960
			ILSLAQEQVGNSPEK	2	1613.79	-0.3	2	5.78e-10	0	5.047	0.444	2163.7	1	20/28	5	11987
			VTASEPLETMGSEGALSPGGVASLLR	2	2530.84	0.57	2	5.24e-11	0	5.029	0.541	923.2	1	25/50	4	6575
			ATETQGVNLLYSSR	1	1539.67	-0.44	2	6.87e-06	0	4.498	0.341	1685	1	21/26	3	7212
			TLEIPGSSDPNIVPDGDFSSLVR	2	2416.63	0.73	2	5.24e-11	0	4.477	0.556	908.3	1	24/44	4	5884
			ALVALGAVDTALYAVGGR	1	1717.99	0.92	2	5.24e-11	0	4.276	0.525	1755.3	1	23/34	3	7950
			DSSTWLTAFVLK	2	1368.56	-0.04	2	1.3e-12	0	3.395	0.328	1083.9	1	17/22	6	6430
			EELVYNLDPLNNLGR	1	1759.94	1.87	2	5.78e-10	0	3.21	0.445	614.3	1	17/28	4	5815
			SCGLFDLR	2	968.08	-0.35	2	5.78e-10	0	3.038	0.358	864.4	1	13/14	6	4483
			VTASEPLETM*GSEGALSPGGVASLLR	1	2546.84	0.04	3	5.24e-11	0	3.007	0.073	382.1	2	24/100	4	7897
30	4	IPI_IPI00131091_2_SWISS_PROT_P01029_TREMBL_B2RWX2_B2RXW7_Q3TAT4_Q3TYN1_Q9QWR4_ENSEMBL_ENSMUSP00000069418_REFSEQ_NP_033910 Tax_Id_10090 Gene_Symbol_C4b Complement C4_B
			SQLLATLCSGDVCQCAEGK	3	2098.28	-0.86	2	1.3e-12	0	6.096	0.708	2711.3	1	27/36	5	8513
			LSSGDDFVLLSLEVPLEDVR	1	2204.46	-0.11	2	5.78e-10	0	5.677	0.503	1492.7	1	25/38	5	6960
			ILSLAQEQVGNSPEK	2	1613.79	-0.3	2	5.78e-10	0	5.047	0.444	2163.7	1	20/28	5	11987
			VTASEPLETMGSEGALSPGGVASLLR	2	2530.84	0.57	2	5.24e-11	0	5.029	0.541	923.2	1	25/50	4	6575
			TLEIPGSSDPNIVPDGDFSSLVR	2	2416.63	0.73	2	5.24e-11	0	4.477	0.556	908.3	1	24/44	4	5884
			ALVALGAVDTALYAVGGR	1	1717.99	0.92	2	5.24e-11	0	4.276	0.525	1755.3	1	23/34	3	7950
			DSSTWLTAFVLK	2	1368.56	-0.04	2	1.3e-12	0	3.395	0.328	1083.9	1	17/22	6	6430
			EELVYNLDPLNNLGR	1	1759.94	1.87	2	5.78e-10	0	3.21	0.445	614.3	1	17/28	4	5815
			SCGLFDLR	2	968.08	-0.35	2	5.78e-10	0	3.038	0.358	864.4	1	13/14	6	4483
			VTASEPLETM*GSEGALSPGGVASLLR	1	2546.84	0.04	3	5.24e-11	0	3.007	0.073	382.1	2	24/100	4	7897
			GVFDLGDAVSK	2	1108.23	-0.29	2	1.3e-12	0	2.657	0.463	1058.4	1	16/20	3	6609
30	5	IPI_IPI00755694_1_REFSEQ_XP_001475202 Tax_Id_10090 Gene_Symbol_LOC100045680 similar to complement C4
			LSSGDDFVLLSLEVPLEDVR	1	2204.46	-0.11	2	5.78e-10	0	5.677	0.503	1492.7	1	25/38	5	6960
			ILSLAQEQVGNSPEK	2	1613.79	-0.3	2	5.78e-10	0	5.047	0.444	2163.7	1	20/28	5	11987
			VTASEPLETMGSEGALSPGGVASLLR	2	2530.84	0.57	2	5.24e-11	0	5.029	0.541	923.2	1	25/50	4	6575
			TLEIPGSSDPNIVPDGDFSSLVR	2	2416.63	0.73	2	5.24e-11	0	4.477	0.556	908.3	1	24/44	4	5884
			DSSTWLTAFVLK	2	1368.56	-0.04	2	1.3e-12	0	3.395	0.328	1083.9	1	17/22	6	6430
			EELVYNLDPLNNLGR	1	1759.94	1.87	2	5.78e-10	0	3.21	0.445	614.3	1	17/28	4	5815
			SCGLFDLR	2	968.08	-0.35	2	5.78e-10	0	3.038	0.358	864.4	1	13/14	6	4483
			VTASEPLETM*GSEGALSPGGVASLLR	1	2546.84	0.04	3	5.24e-11	0	3.007	0.073	382.1	2	24/100	4	7897
			GVFDLGDAVSK	2	1108.23	-0.29	2	1.3e-12	0	2.657	0.463	1058.4	1	16/20	3	6609
30	6	IPI_IPI00551206_2_TREMBL_B0G0Y3_O88305_Q62237_Q62238_Q6P3Y0_Q9QUF7_Q9QUF8_Q9QUF9_Q9Z0D8_Q9Z0J3_ENSEMBL_ENSMUSP00000015595_REFSEQ_NP_035543 Tax_Id_10090 Gene_Symbol_C4a sex_limited protein
			SQLLATLCSGDVCQCAEGK	3	2098.28	-0.86	2	1.3e-12	0	6.096	0.708	2711.3	1	27/36	5	8513
			ILSLAQEQVGNSPEK	2	1613.79	-0.3	2	5.78e-10	0	5.047	0.444	2163.7	1	20/28	5	11987
			ATETQGVNLLYSSR	1	1539.67	-0.44	2	6.87e-06	0	4.498	0.341	1685	1	21/26	3	7212
			DSSTWLTAFVLK	2	1368.56	-0.04	2	1.3e-12	0	3.395	0.328	1083.9	1	17/22	6	6430
			SCGLFDLR	2	968.08	-0.35	2	5.78e-10	0	3.038	0.358	864.4	1	13/14	6	4483
30	7	IPI_IPI00928494_1_TREMBL_B9EIU2 Tax_Id_10090 Gene_Symbol__ Putative uncharacterized protein
			SQLLATLCSGDVCQCAEGK	3	2098.28	-0.86	2	1.3e-12	0	6.096	0.708	2711.3	1	27/36	5	8513
			LSSGDDFVLLSLEVPLEDVR	1	2204.46	-0.11	2	5.78e-10	0	5.677	0.503	1492.7	1	25/38	5	6960
			DSSTWLTAFVLK	2	1368.56	-0.04	2	1.3e-12	0	3.395	0.328	1083.9	1	17/22	6	6430
			SCGLFDLR	2	968.08	-0.35	2	5.78e-10	0	3.038	0.358	864.4	1	13/14	6	4483
31	1	IPI_IPI00153317_3_SWISS_PROT_Q8R0Y6_TREMBL_Q8BLE0_Q8CIF2_Q9CVJ8_ENSEMBL_ENSMUSP00000032175_REFSEQ_NP_081682_VEGA_OTTMUSP00000031787_OTTMUSP00000031788 Tax_Id_10090 Gene_Symbol_Aldh1l1 10_formyltetrahydrofolate dehydrogenase
			GSASSALELTEEELATAEAVR	3	2135.27	-0.29	2	2.85e-09	0	6.389	0.632	2521.2	1	25/40	0	10376
			DLGEAALNEYLR	2	1364.49	0	2	2.85e-08	0	4.251	0.455	1848.7	1	18/22	1	8689
			FADGDVDAVLSR	2	1265.35	0.2	2	2.85e-08	0	4.082	0.492	1974.1	1	20/22	1	6851
			ANATEFGLASGVFTR	2	1541.69	0.69	2	1.81e-06	0	4.026	0.378	698.9	1	19/28	1	5766
			SPLIIFADCDLNK	1	1506.72	-0.61	2	1.81e-06	0	3.706	0.329	1062.6	1	17/24	1	7301
			ECDVLPDDTVSTLYNR	1	1898.01	0.33	2	2.85e-09	0	3.491	0.373	429.6	1	17/30	0	5787
			LFVEDSIHDQFVQK	2	1705.89	0.15	2	8.88e-07	0	3.387	0.328	584.6	1	15/26	1	6929
			TYSTINPTDGSVICQVSLAQVSDVDK	1	2799.03	1.18	2	2.85e-08	0	3.311	0.468	186.2	1	17/50	0	3756
			IGFTGSTEVGK	1	1096.22	-0.66	2	2.85e-08	0	2.921	0.396	859.6	1	16/20	1	5051
			MMPASQFFKGSASSALELTEEELATAEAVR	1	3203.59	-1.63	3	2.85e-09	0	2.801	0.318	756.1	1	27/116	0	10376
			EESFGPIMIISR	1	1379.61	-0.79	2	1.81e-06	0	2.251	0.229	313.1	11	2009-12-22	1	7218
			ILPNVPEVEDSTDFFK	1	1851.05	0.53	2	1.81e-06	0	2.211	0.298	192	1	15/30	0	3657
31	2	IPI_IPI00850089_1_REFSEQ_XP_001479238 Tax_Id_10090 Gene_Symbol_LOC100047937 similar to Aldehyde dehydrogenase 1 family_ member L1
			DLGEAALNEYLR	2	1364.49	0	2	2.85e-08	0	4.251	0.455	1848.7	1	18/22	1	8689
			FADGDVDAVLSR	2	1265.35	0.2	2	2.85e-08	0	4.082	0.492	1974.1	1	20/22	1	6851
			ANATEFGLASGVFTR	2	1541.69	0.69	2	1.81e-06	0	4.026	0.378	698.9	1	19/28	1	5766
			SPLIIFADCDLNK	1	1506.72	-0.61	2	1.81e-06	0	3.706	0.329	1062.6	1	17/24	1	7301
			LFVEDSIHDQFVQK	2	1705.89	0.15	2	8.88e-07	0	3.387	0.328	584.6	1	15/26	1	6929
			IGFTGSTEVGK	1	1096.22	-0.66	2	2.85e-08	0	2.921	0.396	859.6	1	16/20	1	5051
			EESFGPIMIISR	1	1379.61	-0.79	2	1.81e-06	0	2.251	0.229	313.1	11	2009-12-22	1	7218
32	1	IPI_IPI00135635_1_SWISS_PROT_Q03734_ENSEMBL_ENSMUSP00000060889_REFSEQ_NP_033279 Tax_Id_10090 Gene_Symbol_Serpina3m Serine protease inhibitor A3M
			ISFDPQDTFESEFYLDEK	8	2211.32	0.4	2	1.89e-14	0	5.511	0.633	1983.1	1	25/34	1	7539
			M*QQVEASLQPETLR	5	1646.85	0.53	2	2.21e-08	0	5.195	0.499	1682.6	1	23/26	9	5183
			MQQVEASLQPETLRK	2	1759.02	-0.14	2	1.58e-07	0	5.005	0.342	1335	1	23/28	7	5575
			M*QQVEASLQPETLRK	2	1775.02	-0.47	2	1.58e-07	0	4.795	0.397	480.6	1	18/28	7	4498
			MQQVEASLQPETLR	5	1630.85	-0.22	2	2.21e-08	0	4.757	0.361	1795.9	1	22/26	9	5586
			DEELSCSVLELK	2	1422.55	-0.13	2	2.09e-10	0	4.254	0.117	2003.3	1	19/22	1	8492
			HFRDEELSCSVLELK	11	1863.05	-0.51	2	1.65e-09	0	4.229	0.352	1339.3	1	20/28	1	8937
			ALYQTEAFTADFQKPTEAK	2	2160.37	0.01	3	1.01e-08	0	4.044	0.415	1280.3	1	30/72	0	7660
			DLQILAEFHEK	3	1343.51	-0.53	2	1.65e-09	0	3.907	0.34	1495.7	1	17/20	1	7180
			TLMVLVNYIYFK	10	1504.86	-0.59	2	1.65e-09	0	3.896	0.22	1076.9	1	14/22	3	10366
			ISFDPQDTFESEFYLDEKR	2	2367.51	-0.78	2	1.65e-09	0	3.835	0.478	513.1	1	20/36	1	3944
			TLM*VLVNYIYFK	6	1520.86	0.6	2	1.65e-09	0	3.619	0.516	1617	1	16/22	3	9959
32	2	IPI_IPI00355673_5_TREMBL_A2RTV1_Q3U1B7_ENSEMBL_ENSMUSP00000112094 Tax_Id_10090 Gene_Symbol_Serpina3h Serpina3h protein
			M*QQVEASLQPETLR	5	1646.85	0.53	2	2.21e-08	0	5.195	0.499	1682.6	1	23/26	9	5183
			MQQVEASLQPETLRK	2	1759.02	-0.14	2	1.58e-07	0	5.005	0.342	1335	1	23/28	7	5575
			M*QQVEASLQPETLRK	2	1775.02	-0.47	2	1.58e-07	0	4.795	0.397	480.6	1	18/28	7	4498
			MQQVEASLQPETLR	5	1630.85	-0.22	2	2.21e-08	0	4.757	0.361	1795.9	1	22/26	9	5586
			TLMVLVNYIYFK	10	1504.86	-0.59	2	1.65e-09	0	3.896	0.22	1076.9	1	14/22	3	10366
			TLM*VLVNYIYFK	6	1520.86	0.6	2	1.65e-09	0	3.619	0.516	1617	1	16/22	3	9959
32	3	IPI_IPI00875239_1_ENSEMBL_ENSMUSP00000051093_REFSEQ_NP_001030042 Tax_Id_10090 Gene_Symbol_Serpina3h serine _or cysteine_ peptidase inhibitor_ clade A_ member 3H
			M*QQVEASLQPETLR	5	1646.85	0.53	2	2.21e-08	0	5.195	0.499	1682.6	1	23/26	9	5183
			MQQVEASLQPETLRK	2	1759.02	-0.14	2	1.58e-07	0	5.005	0.342	1335	1	23/28	7	5575
			M*QQVEASLQPETLRK	2	1775.02	-0.47	2	1.58e-07	0	4.795	0.397	480.6	1	18/28	7	4498
			MQQVEASLQPETLR	5	1630.85	-0.22	2	2.21e-08	0	4.757	0.361	1795.9	1	22/26	9	5586
32	4	IPI_IPI00889814_1_ENSEMBL_ENSMUSP00000098640 Tax_Id_10090 Gene_Symbol_Serpina3h 15 kDa protein
			M*QQVEASLQPETLR	5	1646.85	0.53	2	2.21e-08	0	5.195	0.499	1682.6	1	23/26	9	5183
			MQQVEASLQPETLRK	2	1759.02	-0.14	2	1.58e-07	0	5.005	0.342	1335	1	23/28	7	5575
			M*QQVEASLQPETLRK	2	1775.02	-0.47	2	1.58e-07	0	4.795	0.397	480.6	1	18/28	7	4498
			MQQVEASLQPETLR	5	1630.85	-0.22	2	2.21e-08	0	4.757	0.361	1795.9	1	22/26	9	5586
33	1	IPI_IPI00848780_1_SWISS_PROT_P98064_1_ENSEMBL_ENSMUSP00000023605_REFSEQ_NP_032581 Tax_Id_10090 Gene_Symbol_Masp1 Isoform 1 of Mannan_binding lectin serine protease 1
			VLKDNEVMDTFQIECLK	1	2083.39	-0.74	2	1.44e-10	0	5.688	0.452	2487.9	1	25/32	1	8725
			DNEVMDTFQIECLK	1	1742.92	-0.27	2	5.58e-09	0	5.058	0.531	1940.8	1	20/26	1	8525
			ETTDTEQTPGQEVVLSPGTFMSVTFR	1	2859.12	-0.34	3	5.19e-09	0	4.61	0.527	1573.7	1	35/100	1	10072
			VETEDQVLATFCGR	2	1625.76	0.18	2	2.6e-06	0	4.087	0.479	1392.5	1	19/26	1	8192
			DNEVM*DTFQIECLK	2	1758.92	-1.13	2	5.58e-09	0	3.781	0.509	935.6	1	17/26	1	8724
			TGTITSPDYPNPYPK	2	1651.8	0.35	2	2.6e-06	0	3.495	0.433	772	1	18/28	1	5799
			YGVYSYIYPNKDWIQR	2	2066.3	0.35	3	1.72e-06	0	3.162	0.502	971.7	1	28/60	0	4665
			SLPTCLPVCGVPK	1	1428.69	0.51	2	1.72e-06	0	3.153	0.372	343.9	1	16/24	0	3186
			DQVLVSCDTGYK	2	1385.5	1.15	2	5.58e-09	0	2.911	0.206	275	4	13/22	1	3845
			IEPSQAVYSFK	2	1269.43	-0.57	2	2.6e-06	0	2.72	0.438	554.5	1	18/20	1	2767
			TTLHPLYNPSTFENDLGLVELSESPR	1	2931.2	-1.16	3	1.72e-06	0	2.664	0.263	347.2	1	21/100	0	8588
			VECSGNLFTQR	1	1311.42	1.83	2	2.6e-06	0	2.258	0.427	709.2	1	17/20	1	4310
34	1	IPI_IPI00911185_1_TREMBL_Q6PIP8 Tax_Id_10090 Gene_Symbol_Igh_1b_Igh_1a_Ighg Igh protein
			NTEPVLDSDGSYFM*YSK	24	1970.1	-0.64	2	1.14e-12	0	5.708	0.539	2314.2	1	26/32	7	7309
			LEESGGGLVQPGGSMK	4	1546.73	0.88	2	2.23e-09	0	5.603	0.512	1735.8	1	25/30	9	6397
			NTEPVLDSDGSYFMYSK	49	1954.1	-0.38	2	1.14e-12	0	5.368	0.558	1878.5	1	25/32	7	7272
			EVKLEESGGGLVQPGGSM*K	2	1919.15	-0.48	2	1.07e-12	0	5.076	0.627	1046	1	21/36	6	7794
			LEESGGGLVQPGGSM*K	4	1562.73	-0.03	2	1.66e-09	0	4.967	0.485	1276.5	1	24/30	9	5362
			EVKLEESGGGLVQPGGSMK	3	1903.15	0.51	2	1.07e-12	0	4.75	0.478	1061.1	1	24/36	6	6041
			TTAPSVYPLAPVCGDTTGSSVTLGCLVK	3	2853.2	0.84	2	2.11e-09	0	3.639	0.654	653.3	1	27/54	9	4906
			SDNYATHYAESVK	13	1485.54	-0.65	2	3.22e-08	0	3.599	0.268	894	1	18/24	1	5578
			APQVYVLPPPEEEMTK	4	1829.11	-0.42	2	2.11e-09	0	3.494	0.491	465.7	1	18/30	7	3322
			APQVYVLPPPEEEM*TK	4	1845.11	0.66	2	2.11e-09	0	3.181	0.475	458.9	1	18/30	7	3473
			NSYSCSVVHEGLHNHHTTK	3	2208.33	1.93	3	2.11e-09	0	2.86	0.251	641.8	1	27/72	7	6513
			GLEWVAQIR	2	1072.24	0.28	2	3.14e-08	0	2.653	0.168	1324	1	14/16	1	7077
34	2	IPI_IPI00556882_1_TREMBL_Q569W9 Tax_Id_10090 Gene_Symbol_Igh_1b_Igh_1a_Ighg Igh_1a protein
			NTEPVLDSDGSYFM*YSK	24	1970.1	-0.64	2	1.14e-12	0	5.708	0.539	2314.2	1	26/32	7	7309
			NTEPVLDSDGSYFMYSK	49	1954.1	-0.38	2	1.14e-12	0	5.368	0.558	1878.5	1	25/32	7	7272
			TTAPSVYPLAPVCGDTTGSSVTLGCLVK	3	2853.2	0.84	2	2.11e-09	0	3.639	0.654	653.3	1	27/54	9	4906
			APQVYVLPPPEEEMTK	4	1829.11	-0.42	2	2.11e-09	0	3.494	0.491	465.7	1	18/30	7	3322
			APQVYVLPPPEEEM*TK	4	1845.11	0.66	2	2.11e-09	0	3.181	0.475	458.9	1	18/30	7	3473
			NSYSCSVVHEGLHNHHTTK	3	2208.33	1.93	3	2.11e-09	0	2.86	0.251	641.8	1	27/72	7	6513
34	3	IPI_IPI00720211_1_SWISS_PROT_P84751 Tax_Id_10090 Gene_Symbol__ Ig heavy chain Mem5 _Fragment_
			TTAPSVYPLAPVCGDTTGSSVTLGCLVK	3	2853.2	0.84	2	2.11e-09	0	3.639	0.654	653.3	1	27/54	9	4906
35	1	IPI_IPI00475209_1_SWISS_PROT_P98064_2_TREMBL_Q8CIR9_ENSEMBL_ENSMUSP00000087327 Tax_Id_10090 Gene_Symbol_Masp1 Isoform 2 of Mannan_binding lectin serine protease 1
			VLKDNEVMDTFQIECLK	1	2083.39	-0.74	2	1.44e-10	0	5.688	0.452	2487.9	1	25/32	1	8725
			DNEVMDTFQIECLK	1	1742.92	-0.27	2	5.58e-09	0	5.058	0.531	1940.8	1	20/26	1	8525
			ETTDTEQTPGQEVVLSPGTFMSVTFR	1	2859.12	-0.34	3	5.19e-09	0	4.61	0.527	1573.7	1	35/100	1	10072
			VETEDQVLATFCGR	2	1625.76	0.18	2	2.6e-06	0	4.087	0.479	1392.5	1	19/26	1	8192
			DNEVM*DTFQIECLK	2	1758.92	-1.13	2	5.58e-09	0	3.781	0.509	935.6	1	17/26	1	8724
			TGTITSPDYPNPYPK	2	1651.8	0.35	2	2.6e-06	0	3.495	0.433	772	1	18/28	1	5799
			TLSDVLQYVK	1	1166.35	0.17	2	2.6e-06	0	3.07	0.432	886.2	1	16/18	0	4752
			SLPTCLPVCGQPSR	2	1572.78	-0.3	2	1.44e-10	0	2.938	0.262	413.6	1	16/26	0	4471
			DQVLVSCDTGYK	2	1385.5	1.15	2	5.58e-09	0	2.911	0.206	275	4	13/22	1	3845
			IEPSQAVYSFK	2	1269.43	-0.57	2	2.6e-06	0	2.72	0.438	554.5	1	18/20	1	2767
			VECSGNLFTQR	1	1311.42	1.83	2	2.6e-06	0	2.258	0.427	709.2	1	17/20	1	4310
36	1	IPI_IPI00462809_1_TREMBL_Q7TS98 Tax_Id_10090 Gene_Symbol_Igk Anti_colorectal carcinoma light chain
			M*TQSPSSMYASLGER	8	1661.84	0.43	2	5.73e-12	0	5.127	0.444	1667.9	1	23/28	3	6693
			DSTYSMSSTLTLTKDEYER	44	2228.38	-1.14	2	1.44e-14	0	4.615	0.605	1379.7	1	23/36	18	6934
			DSTYSM*SSTLTLTKDEYER	15	2244.38	-0.5	2	1.44e-14	0	4.57	0.45	694.1	1	23/36	18	3653
			ASQDINSYLSWFQQKPGK	3	2098.3	0.4	2	1.08e-07	0	4.554	0.561	1140.6	1	19/34	2	9827
			DSTYSM*SSTLTLTK	50	1551.7	0.69	2	4.59e-08	0	4.363	0.274	1711.4	1	21/26	18	7499
			DSTYSMSSTLTLTK	47	1535.7	-0.13	2	4.59e-08	0	4.285	0.499	1305.9	1	19/26	18	7653
			QNGVLNSWTDQDSK	28	1592.65	1.09	2	1.44e-14	0	4.284	0.251	598.7	1	18/26	18	5540
			MTQSPSSMYASLGER	5	1645.84	-0.33	2	5.73e-12	0	4.107	0.403	1272.4	1	21/28	3	6182
			MTQSPSSM*YASLGER	9	1661.84	-0.26	2	5.73e-12	0	3.694	0.24	1404.6	1	22/28	3	5579
			QNGVLNSWTDQDSKDSTYSMSSTLTLTK	2	3109.33	-0.39	3	1.44e-14	0	3.692	0.401	475.1	1	26/108	18	8290
			TFGGGTKLEIK	2	1151.34	-0.21	2	1.65e-05	0	2.213	0.254	518.3	1	13/20	13	5306
36	2	IPI_IPI00849153_11_SWISS_PROT_P01638_ENSEMBL_ENSMUSP00000100121 Tax_Id_10090 Gene_Symbol_Igk Ig kappa chain V_V region L6
			M*TQSPSSMYASLGER	8	1661.84	0.43	2	5.73e-12	0	5.127	0.444	1667.9	1	23/28	3	6693
			ASQDINSYLSWFQQKPGK	3	2098.3	0.4	2	1.08e-07	0	4.554	0.561	1140.6	1	19/34	2	9827
			MTQSPSSMYASLGER	5	1645.84	-0.33	2	5.73e-12	0	4.107	0.403	1272.4	1	21/28	3	6182
			MTQSPSSM*YASLGER	9	1661.84	-0.26	2	5.73e-12	0	3.694	0.24	1404.6	1	22/28	3	5579
36	3	IPI_IPI00464381_1_SWISS_PROT_P01637 Tax_Id_10090 Gene_Symbol__ Ig kappa chain V_V region T1
			M*TQSPSSMYASLGER	8	1661.84	0.43	2	5.73e-12	0	5.127	0.444	1667.9	1	23/28	3	6693
			MTQSPSSMYASLGER	5	1645.84	-0.33	2	5.73e-12	0	4.107	0.403	1272.4	1	21/28	3	6182
			MTQSPSSM*YASLGER	9	1661.84	-0.26	2	5.73e-12	0	3.694	0.24	1404.6	1	22/28	3	5579
36	4	IPI_IPI00915067_1_TREMBL_B5UB71 Tax_Id_10090 Gene_Symbol__ EP3_31 light chain variable region _Fragment_
			ASQDINSYLSWFQQKPGK	3	2098.3	0.4	2	1.08e-07	0	4.554	0.561	1140.6	1	19/34	2	9827
37	1	IPI_IPI00138342_3_SWISS_PROT_P23953_ENSEMBL_ENSMUSP00000034189_REFSEQ_NP_031980_VEGA_OTTMUSP00000029223 Tax_Id_10090 Gene_Symbol_Es1 Liver carboxylesterase N
			ISEDCLYLNIYSPADLTK	9	2116.35	-0.33	2	4.3e-09	0	5.935	0.474	1466.9	1	21/34	0	9096
			LKAEEVAFWTELPAK	4	1733	0.86	2	3.27e-10	0	4.862	0.522	1838.2	1	21/28	0	8040
			EGYLQIGATTQQAQR	5	1664.8	-0.11	2	4.3e-09	0	4.766	0.506	1167	1	21/28	1	6186
			DAGVSTYMYEFR	6	1439.57	1.19	2	1.28e-07	0	4.416	0.542	1003.8	1	18/22	1	5112
			M*NEETASLLLR	4	1293.47	-0.1	2	4.3e-09	0	3.978	0.338	1680.9	1	18/20	1	7375
			TESELLEISGK	4	1206.33	-0.3	2	1.28e-07	0	3.945	0.553	1208.2	1	18/20	1	4999
			MNEETASLLLR	3	1277.47	-0.33	2	4.92e-07	0	3.63	0.276	815.3	1	15/20	1	7111
			DAGVSTYM*YEFR	5	1455.57	1.02	2	4.3e-09	0	3.476	0.428	678.4	1	16/22	1	5108
			QKTESELLEISGK	6	1462.63	0.75	3	4.92e-07	0	3.453	0.208	1087.1	2	24/48	1	7541
			SFNTVPYIVGFNK	1	1486.7	-0.23	2	3.27e-10	0	2.56	0.156	420.8	1	16/24	0	3974
			NGNPNGEGLPHWPEYDEK	1	2054.12	1.49	2	4.92e-07	0	2.147	0.159	617	1	16/34	1	7202
37	2	IPI_IPI00857416_1_VEGA_OTTMUSP00000029224 Tax_Id_10090 Gene_Symbol_Es1 19 kDa protein
			TESELLEISGK	4	1206.33	-0.3	2	1.28e-07	0	3.945	0.553	1208.2	1	18/20	1	4999
			QKTESELLEISGK	6	1462.63	0.75	3	4.92e-07	0	3.453	0.208	1087.1	2	24/48	1	7541
38	1	IPI_IPI00121209_1_SWISS_PROT_Q00623 Tax_Id_10090 Gene_Symbol_Apoa1 Apolipoprotein A_I
			VKDFANVYVDAVK	5	1468.68	0.81	2	9.16e-10	0	4.903	0.542	1565.8	1	20/24	1	5937
			VAPLGAELQESAR	3	1341.5	-0.05	2	9.16e-10	0	4.462	0.587	1019.4	1	21/24	1	3758
			WKEDVELYR	5	1238.37	0.45	3	6.57e-06	0	3.772	0.158	1175.7	2	21/32	1	5890
			DFANVYVDAVK	5	1241.37	-0.1	2	5.04e-06	0	3.625	0.387	1164	1	17/20	1	7044
			HSLMPMLETLK	1	1300.62	1.05	2	9.16e-10	0	3.052	0.301	348.8	1	15/20	1	2853
			QEMNKDLEEVK	1	1363.52	0	2	0.000725	0	2.81	0.182	753.2	1	17/20	1	4821
			VQPYLDEFQKK	1	1395.58	-0.04	2	9.16e-10	0	2.508	0.12	410.1	1	15/20	1	3512
			LSPVAEEFR	2	1048.17	-0.52	1	9.16e-10	0	2.497	0.257	259.3	1	2009-11-16	1	4084
			HSLMPM*LETLK	2	1316.62	-0.13	2	6.57e-06	0	2.424	0.265	285.3	1	13/20	1	4460
			VQPYLDEFQK	1	1267.41	0.18	2	5.04e-06	0	2.352	0.063	278.1	1	13/18	1	2503
			DFWDNLEK	3	1067.13	0.17	2	5.04e-06	0	2.183	0.148	427.6	7	2009-11-14	1	3906
38	2	IPI_IPI00877236_1_TREMBL_O08855_O09042_Q3V2G1_Q58EV2_Q8BPD5_ENSEMBL_ENSMUSP00000034588_REFSEQ_NP_033822_VEGA_OTTMUSP00000036355 Tax_Id_10090 Gene_Symbol_Apoa1 apolipoprotein A_I
			VKDFANVYVDAVK	5	1468.68	0.81	2	9.16e-10	0	4.903	0.542	1565.8	1	20/24	1	5937
			VAPLGAELQESAR	3	1341.5	-0.05	2	9.16e-10	0	4.462	0.587	1019.4	1	21/24	1	3758
			WKEDVELYR	5	1238.37	0.45	3	6.57e-06	0	3.772	0.158	1175.7	2	21/32	1	5890
			DFANVYVDAVK	5	1241.37	-0.1	2	5.04e-06	0	3.625	0.387	1164	1	17/20	1	7044
			HSLMPMLETLK	1	1300.62	1.05	2	9.16e-10	0	3.052	0.301	348.8	1	15/20	1	2853
			QEMNKDLEEVK	1	1363.52	0	2	0.000725	0	2.81	0.182	753.2	1	17/20	1	4821
			VQPYLDEFQKK	1	1395.58	-0.04	2	9.16e-10	0	2.508	0.12	410.1	1	15/20	1	3512
			LSPVAEEFR	2	1048.17	-0.52	1	9.16e-10	0	2.497	0.257	259.3	1	2009-11-16	1	4084
			HSLMPM*LETLK	2	1316.62	-0.13	2	6.57e-06	0	2.424	0.265	285.3	1	13/20	1	4460
			VQPYLDEFQK	1	1267.41	0.18	2	5.04e-06	0	2.352	0.063	278.1	1	13/18	1	2503
			DFWDNLEK	3	1067.13	0.17	2	5.04e-06	0	2.183	0.148	427.6	7	2009-11-14	1	3906
39	1	IPI_IPI00462268_1_TREMBL_Q6PJB2 Tax_Id_10090 Gene_Symbol_Igh_1b_Igh_1a_Ighg Igh protein
			NTEPVLDSDGSYFM*YSK	24	1970.1	-0.64	2	1.14e-12	0	5.708	0.539	2314.2	1	26/32	7	7309
			SSSTAYMELSSLTSEDSAVYYCAR	41	2679.85	1.52	3	1.09e-12	0	5.607	0.628	2277.4	1	36/92	2	9131
			NTEPVLDSDGSYFMYSK	49	1954.1	-0.38	2	1.14e-12	0	5.368	0.558	1878.5	1	25/32	7	7272
			SSSTAYM*ELSSLTSEDSAVYYCAR	9	2695.84	-0.06	3	1.09e-12	0	5.178	0.452	1869.4	1	36/92	2	8553
			SLTSEDSAVYYCAR	11	1622.71	-0.19	2	4.19e-09	0	4.878	0.56	1525.3	1	21/26	7	6627
			TTAPSVYPLAPVCGDTTGSSVTLGCLVK	3	2853.2	0.84	2	2.11e-09	0	3.639	0.654	653.3	1	27/54	9	4906
			APQVYVLPPPEEEMTK	4	1829.11	-0.42	2	2.11e-09	0	3.494	0.491	465.7	1	18/30	7	3322
			APQVYVLPPPEEEM*TK	4	1845.11	0.66	2	2.11e-09	0	3.181	0.475	458.9	1	18/30	7	3473
			NSYSCSVVHEGLHNHHTTK	3	2208.33	1.93	3	2.11e-09	0	2.86	0.251	641.8	1	27/72	7	6513
			ATLTADKSSSTAYM*ELSSLTSEDSAVYYCAR	1	3396.63	-1.22	3	1.09e-12	0	2.838	0.088	138.5	10	18/120	0	6449
			ATLTADKSSSTAYMELSSLTSEDSAVYYCAR	1	3380.63	-1.83	3	1.09e-12	0	2.507	0.167	331.3	3	21/120	0	8164
40	1	IPI_IPI00407502_1_SWISS_PROT_Q8CG16_TREMBL_Q3UU42_Q566I6_ENSEMBL_ENSMUSP00000063707_REFSEQ_NP_075632 Tax_Id_10090 Gene_Symbol_C1r Complement C1r_A subcomponent
			ALDEFTIIQDPQPQYQFR	6	2210.43	-0.39	2	1.72e-09	0	5.072	0.622	1394.1	1	21/34	2	7518
			LVFWQFDVEPSEGCFYDYVK	2	2529.78	0.15	2	6.94e-09	0	5.062	0.593	902.6	1	22/38	1	5440
			NCGQPQSLSNGDFR	4	1580.63	-0.28	2	1.69e-10	0	5.024	0.553	1174.6	1	22/26	2	4677
			GVTTYEASIQYHCHEPYYK	1	2347.52	0.1	2	6.94e-09	0	4.417	0.522	575.1	1	16/36	2	6561
			FCGQLDSPLGNPPGSK	2	1674.83	0.59	2	6.94e-09	0	4.211	0.425	1353.7	1	22/30	2	7233
			GFLAYYQAVDLDECASQPNSVEEGLQPR	2	3158.37	-0.22	3	1.72e-09	0	3.951	0.573	1618.7	1	36/108	2	10497
			GIYTCTAQGIWK	4	1398.58	0.76	2	1.69e-10	0	3.435	0.484	871.7	1	15/22	1	6334
			VLNYVDWIK	4	1150.35	1.29	2	1.72e-09	0	3.253	0.28	745.4	1	14/16	2	4376
			WILTAAHTIYPK	1	1414.68	0.01	2	3.24e-07	0	3.189	0.444	683.6	1	15/22	2	6759
			QRPPDLDTSSNAVDLLFFTDESGDSR	1	2884.02	1.66	3	6.94e-09	0	3.015	0.179	550.8	1	25/100	2	8263
			VLNYVDWIKK	1	1278.52	-0.29	2	6.94e-09	0	2.419	0.266	621	1	14/18	2	6628
40	2	IPI_IPI00754918_3_ENSEMBL_ENSMUSP00000093121 Tax_Id_10090 Gene_Symbol_C1r 75 kDa protein
			ALDEFTIIQDPQPQYQFR	6	2210.43	-0.39	2	1.72e-09	0	5.072	0.622	1394.1	1	21/34	2	7518
			LVFWQFDVEPSEGCFYDYVK	2	2529.78	0.15	2	6.94e-09	0	5.062	0.593	902.6	1	22/38	1	5440
			NCGQPQSLSNGDFR	4	1580.63	-0.28	2	1.69e-10	0	5.024	0.553	1174.6	1	22/26	2	4677
			GVTTYEASIQYHCHEPYYK	1	2347.52	0.1	2	6.94e-09	0	4.417	0.522	575.1	1	16/36	2	6561
			FCGQLDSPLGNPPGSK	2	1674.83	0.59	2	6.94e-09	0	4.211	0.425	1353.7	1	22/30	2	7233
			GFLAYYQAVDLDECASQPNSVEEGLQPR	2	3158.37	-0.22	3	1.72e-09	0	3.951	0.573	1618.7	1	36/108	2	10497
			GIYTCTAQGIWK	4	1398.58	0.76	2	1.69e-10	0	3.435	0.484	871.7	1	15/22	1	6334
			VLNYVDWIK	4	1150.35	1.29	2	1.72e-09	0	3.253	0.28	745.4	1	14/16	2	4376
			QRPPDLDTSSNAVDLLFFTDESGDSR	1	2884.02	1.66	3	6.94e-09	0	3.015	0.179	550.8	1	25/100	2	8263
			VLNYVDWIKK	1	1278.52	-0.29	2	6.94e-09	0	2.419	0.266	621	1	14/18	2	6628
40	3	IPI_IPI00753391_1_SWISS_PROT_Q8CFG9_TREMBL_Q8CG15_Q8CH29_Q9CTX0_ENSEMBL_ENSMUSP00000074175_REFSEQ_NP_001106827 Tax_Id_10090 Gene_Symbol_C1r_667277 Complement C1r_B subcomponent
			ALDEFTIIQDPQPQYQFR	6	2210.43	-0.39	2	1.72e-09	0	5.072	0.622	1394.1	1	21/34	2	7518
			NCGQPQSLSNGDFR	4	1580.63	-0.28	2	1.69e-10	0	5.024	0.553	1174.6	1	22/26	2	4677
			GVTTYEASIQYHCHEPYYK	1	2347.52	0.1	2	6.94e-09	0	4.417	0.522	575.1	1	16/36	2	6561
			FCGQLDSPLGNPPGSK	2	1674.83	0.59	2	6.94e-09	0	4.211	0.425	1353.7	1	22/30	2	7233
			GFLAYYQAVDLDECASQPNSVEEGLQPR	2	3158.37	-0.22	3	1.72e-09	0	3.951	0.573	1618.7	1	36/108	2	10497
			GIYTCTAQGIWK	4	1398.58	0.76	2	1.69e-10	0	3.435	0.484	871.7	1	15/22	1	6334
			VLNYVDWIK	4	1150.35	1.29	2	1.72e-09	0	3.253	0.28	745.4	1	14/16	2	4376
			WILTAAHTIYPK	1	1414.68	0.01	2	3.24e-07	0	3.189	0.444	683.6	1	15/22	2	6759
			QRPPDLDTSSNAVDLLFFTDESGDSR	1	2884.02	1.66	3	6.94e-09	0	3.015	0.179	550.8	1	25/100	2	8263
			VLNYVDWIKK	1	1278.52	-0.29	2	6.94e-09	0	2.419	0.266	621	1	14/18	2	6628
41	1	IPI_IPI00880367_1_TREMBL_Q920E7 Tax_Id_10090 Gene_Symbol_EG668389 Pterin_mimicking anti_idiotope heavy chain variable region _Fragment_
			LEWVATISSGGSYTYYPDSVK	24	2324.53	0.37	2	2.42e-12	0	5.702	0.695	1831.4	1	26/40	2	8646
			LSCAASGFTFSSYGMSWVR	3	2115.35	-0.53	2	1.76e-12	0	5.287	0.645	2223.7	1	25/36	3	8625
			LSCAASGFTFSSYGM*SWVR	2	2131.35	-1.01	2	1.76e-12	0	5.212	0.666	2341.7	1	25/36	3	9142
			EVQLVESGGDLVKPGGSLK	4	1913.16	0.66	2	2.41e-06	0	4.108	0.358	1717.4	1	23/36	0	8269
			NTLYLQM*SSLK	4	1314.53	1.11	2	2.59e-06	0	3.821	0.335	1123.7	1	17/20	9	5740
			LKSEDTAMYYCAR	2	1608.79	0.76	2	3.34e-07	0	3.721	0.508	1408.3	1	18/24	0	8118
			LKSEDTAM*YYCAR	1	1624.79	-0.52	3	3.34e-07	0	3.615	0.375	869.8	1	22/48	0	6927
			NTLYLQMSSLK	7	1298.53	-0.15	2	2.59e-06	0	3.437	0.5	1046.6	1	17/20	9	5622
			RLEWVATISSGGSYTYYPDSVK	1	2480.71	-0.44	3	0.00027	0	2.793	0.45	717.5	1	27/84	2	7205
			SEDTAMYYCAR	3	1367.46	1.06	2	9.77e-13	0	2.668	0.235	961.6	1	16/20	15	6446
41	2	IPI_IPI00849345_1_ENSEMBL_ENSMUSP00000100227_REFSEQ_XP_001473748 Tax_Id_10090 Gene_Symbol_LOC100043991 similar to Immunogloblin heavy chain
			LEWVATISSGGSYTYYPDSVK	24	2324.53	0.37	2	2.42e-12	0	5.702	0.695	1831.4	1	26/40	2	8646
			LSCAASGFTFSSYGMSWVR	3	2115.35	-0.53	2	1.76e-12	0	5.287	0.645	2223.7	1	25/36	3	8625
			LSCAASGFTFSSYGM*SWVR	2	2131.35	-1.01	2	1.76e-12	0	5.212	0.666	2341.7	1	25/36	3	9142
			EVQLVESGGDLVKPGGSLK	4	1913.16	0.66	2	2.41e-06	0	4.108	0.358	1717.4	1	23/36	0	8269
			NTLYLQM*SSLK	4	1314.53	1.11	2	2.59e-06	0	3.821	0.335	1123.7	1	17/20	9	5740
			NTLYLQMSSLK	7	1298.53	-0.15	2	2.59e-06	0	3.437	0.5	1046.6	1	17/20	9	5622
			RLEWVATISSGGSYTYYPDSVK	1	2480.71	-0.44	3	0.00027	0	2.793	0.45	717.5	1	27/84	2	7205
41	3	IPI_IPI00850869_1_REFSEQ_XP_001477976 Tax_Id_10090 Gene_Symbol_LOC100047336 similar to monoclonal anti_alpha_1_3_galactosyltransferase IgM heavy chain
			NTLYLQM*SSLK	4	1314.53	1.11	2	2.59e-06	0	3.821	0.335	1123.7	1	17/20	9	5740
			NTLYLQMSSLK	7	1298.53	-0.15	2	2.59e-06	0	3.437	0.5	1046.6	1	17/20	9	5622
41	4	IPI_IPI00915071_1_TREMBL_B5UB70 Tax_Id_10090 Gene_Symbol__ EP3_31 heavy chain variable region _Fragment_
			NTLYLQM*SSLK	4	1314.53	1.11	2	2.59e-06	0	3.821	0.335	1123.7	1	17/20	9	5740
			NTLYLQMSSLK	7	1298.53	-0.15	2	2.59e-06	0	3.437	0.5	1046.6	1	17/20	9	5622
42	1	IPI_IPI00112719_1_SWISS_PROT_P10518_TREMBL_O89061_Q8VCZ1_Q9DD05_ENSEMBL_ENSMUSP00000030090_ENSMUSP00000103068_REFSEQ_NP_032551_VEGA_OTTMUSP00000009376_OTTMUSP00000009377 Tax_Id_10090 Gene_Symbol_Alad Delta_aminolevulinic acid dehydratase
			DEQGSAADSEDSPTIEAVR	2	1977.97	1.55	2	4.58e-11	0	6.253	0.541	2978.2	1	27/36	0	9998
			VPKDEQGSAADSEDSPTIEAVR	6	2302.4	0.49	2	2.55e-14	0	6.029	0.615	2394.5	1	30/42	0	7644
			YGVNQLEEMLRPLVEAGLR	2	2188.54	-0.24	3	6.58e-12	0	3.763	0.496	1089.3	1	30/72	0	4994
			AGCQVVAPSDMM*DGR	2	1610.79	0.78	2	4.43e-06	0	3.75	0.38	804.9	2	19/28	0	5951
			TAVLETMTAFR	2	1240.45	0.92	2	4.43e-06	0	3.499	0.391	828.6	1	16/20	0	5191
			TAVLETM*TAFR	2	1256.45	-0.25	2	4.43e-06	0	3.351	0.387	715.7	1	15/20	0	5533
			LAEVALAYAK	2	1049.25	-0.48	2	4.43e-06	0	3.225	0.522	1569.4	1	16/18	0	8020
			AGCQVVAPSDM*MDGR	1	1610.79	0.02	2	2.55e-14	0	2.818	0.271	404	4	13/28	0	7014
			AGADIIITYFAPQLLK	1	1735.06	-0.36	2	6.58e-12	0	2.538	0.259	295.7	1	13/30	0	5409
			FASCFYGPFR	2	1252.4	1.04	2	6.58e-12	0	2.263	0.164	408.6	1	2009-11-18	0	6455
43	1	IPI_IPI00808222_1_SWISS_PROT_P01665_TREMBL_A0A5E6_ENSEMBL_ENSMUSP00000100202 Tax_Id_10090 Gene_Symbol_Igk_V21_4 Igk_V21_4 protein
			DIVLTQSPASLAVSLGQR	18	1856.11	1.72	2	1e-30	0	5.437	0.412	2255	1	25/34	15	8652
			DSTYSMSSTLTLTKDEYER	44	2228.38	-1.14	2	1.44e-14	0	4.615	0.605	1379.7	1	23/36	18	6934
			DSTYSM*SSTLTLTKDEYER	15	2244.38	-0.5	2	1.44e-14	0	4.57	0.45	694.1	1	23/36	18	3653
			DSTYSM*SSTLTLTK	50	1551.7	0.69	2	4.59e-08	0	4.363	0.274	1711.4	1	21/26	18	7499
			DSTYSMSSTLTLTK	47	1535.7	-0.13	2	4.59e-08	0	4.285	0.499	1305.9	1	19/26	18	7653
			QNGVLNSWTDQDSK	28	1592.65	1.09	2	1.44e-14	0	4.284	0.251	598.7	1	18/26	18	5540
			QNGVLNSWTDQDSKDSTYSMSSTLTLTK	2	3109.33	-0.39	3	1.44e-14	0	3.692	0.401	475.1	1	26/108	18	8290
			LLIYAASNLESGIPAR	6	1688.95	1.94	2	5.83e-08	0	3.437	0.358	631.1	1	19/30	4	3453
			TFGGGTKLEIK	2	1151.34	-0.21	2	1.65e-05	0	2.213	0.254	518.3	1	13/20	13	5306
			ASNLESGIPAR	2	1115.22	0.47	2	0.000106	0	2.178	0.082	781.3	1	16/20	0	5412
43	2	IPI_IPI00464403_1_SWISS_PROT_P01664 Tax_Id_10090 Gene_Symbol__ Ig kappa chain V_III region CBPC 101
			DIVLTQSPASLAVSLGQR	18	1856.11	1.72	2	1e-30	0	5.437	0.412	2255	1	25/34	15	8652
			LLIYAASNLESGIPAR	6	1688.95	1.94	2	5.83e-08	0	3.437	0.358	631.1	1	19/30	4	3453
			TFGGGTKLEIK	2	1151.34	-0.21	2	1.65e-05	0	2.213	0.254	518.3	1	13/20	13	5306
			ASNLESGIPAR	2	1115.22	0.47	2	0.000106	0	2.178	0.082	781.3	1	16/20	0	5412
43	3	IPI_IPI00751233_2_ENSEMBL_ENSMUSP00000100203 Tax_Id_10090 Gene_Symbol__ 13 kDa protein
			DIVLTQSPASLAVSLGQR	18	1856.11	1.72	2	1e-30	0	5.437	0.412	2255	1	25/34	15	8652
			LLIYAASNLESGIPAR	6	1688.95	1.94	2	5.83e-08	0	3.437	0.358	631.1	1	19/30	4	3453
			ASNLESGIPAR	2	1115.22	0.47	2	0.000106	0	2.178	0.082	781.3	1	16/20	0	5412
43	4	IPI_IPI00464407_1_SWISS_PROT_P01668 Tax_Id_10090 Gene_Symbol__ Ig kappa chain V_III region PC 7210
			DIVLTQSPASLAVSLGQR	18	1856.11	1.72	2	1e-30	0	5.437	0.412	2255	1	25/34	15	8652
			LLIYAASNLESGIPAR	6	1688.95	1.94	2	5.83e-08	0	3.437	0.358	631.1	1	19/30	4	3453
			ASNLESGIPAR	2	1115.22	0.47	2	0.000106	0	2.178	0.082	781.3	1	16/20	0	5412
43	5	IPI_IPI00464399_3_SWISS_PROT_P01660_ENSEMBL_ENSMUSP00000100201 Tax_Id_10090 Gene_Symbol__ Ig kappa chain V_III region PC 3741/TEPC 111
			DIVLTQSPASLAVSLGQR	18	1856.11	1.72	2	1e-30	0	5.437	0.412	2255	1	25/34	15	8652
			ASNLESGIPAR	2	1115.22	0.47	2	0.000106	0	2.178	0.082	781.3	1	16/20	0	5412
43	6	IPI_IPI00464396_1_SWISS_PROT_P01658 Tax_Id_10090 Gene_Symbol__ Ig kappa chain V_III region MOPC 321
			DIVLTQSPASLAVSLGQR	18	1856.11	1.72	2	1e-30	0	5.437	0.412	2255	1	25/34	15	8652
43	7	IPI_IPI00471299_1_TREMBL_Q65ZN3 Tax_Id_10090 Gene_Symbol__ Rheumatoid factor RF10_2 _Fragment_
			DIVLTQSPASLAVSLGQR	18	1856.11	1.72	2	1e-30	0	5.437	0.412	2255	1	25/34	15	8652
44	1	IPI_IPI00556870_1_TREMBL_Q58E61 Tax_Id_10090 Gene_Symbol_LOC675659_Igh_VJ558_Igh_Ia_LOC634275 Igh protein
			EVQLQQSGAELVKPGASVK	9	1969.23	-0.24	2	1.33e-11	0	5.846	0.369	1251	1	22/36	0	7770
			AVQNSCGCYSVSSVLPGCAER	4	2302.47	-0.68	2	7.12e-12	0	5.08	0.608	1016.6	1	24/40	35	5547
			YTM*SSQLTLPAVECPEGESVK	3	2343.59	-0.72	2	7.12e-12	0	4.9	0.651	639.6	1	23/40	30	3844
			YTMSSQLTLPAVECPEGESVK	5	2327.59	-0.91	2	4.28e-11	0	4.073	0.627	488.1	1	21/40	30	3623
			EVQLQQSGAELVK	3	1429.6	0.96	2	0.000371	0	3.388	0.286	1875.6	1	19/24	0	11202
			SSSTAYMELRSLTSDDSAVYYCAR	9	2734.93	-0.54	3	7.44e-08	0	3.354	0.394	727.7	1	26/92	0	7940
			SSSTAYM*ELRSLTSDDSAVYYCAR	2	2750.93	-0.33	3	7.44e-08	0	3.235	0.067	766.4	2	25/92	0	8383
			NPEGAVFTWEPSTGK	1	1620.74	0.88	2	2.36e-05	0	3.184	0.342	773	2	16/28	10	7951
			SSSTAYM*ELR	5	1161.27	-0.37	2	4.03e-08	0	2.961	0.321	749.5	1	15/18	8	4145
			SSSTAYMELR	3	1145.27	0.26	2	4.03e-08	0	2.808	0.296	797.7	1	15/18	8	5775
45	1	IPI_IPI00918025_1_ENSEMBL_ENSMUSP00000100267_REFSEQ_XP_990061 Tax_Id_10090 Gene_Symbol_LOC675759 similar to Igh_1a protein
			LEESGGGLVQPGGSMK	4	1546.73	0.88	2	2.23e-09	0	5.603	0.512	1735.8	1	25/30	9	6397
			EVKLEESGGGLVQPGGSM*K	2	1919.15	-0.48	2	1.07e-12	0	5.076	0.627	1046	1	21/36	6	7794
			LEESGGGLVQPGGSM*K	4	1562.73	-0.03	2	1.66e-09	0	4.967	0.485	1276.5	1	24/30	9	5362
			EVKLEESGGGLVQPGGSMK	3	1903.15	0.51	2	1.07e-12	0	4.75	0.478	1061.1	1	24/36	6	6041
			LKSDNYATHYAESVK	5	1726.87	-1.34	2	1.86e-07	0	4.394	0.448	1033.3	1	19/28	0	6516
			LSCVASGFTFSNYWM*NWVR	2	2342.61	0.04	2	1.07e-12	0	4.096	0.512	1608.4	1	22/36	9	8966
			LSCVASGFTFSNYWMNWVR	2	2326.61	-0.4	2	1.07e-12	0	4.087	0.457	1025.8	1	20/36	9	7910
			SDNYATHYAESVK	13	1485.54	-0.65	2	3.22e-08	0	3.599	0.268	894	1	18/24	1	5578
			GLEWVAQIR	2	1072.24	0.28	2	3.14e-08	0	2.653	0.168	1324	1	14/16	1	7077
			SSVYLQM*NNLR	1	1341.52	0.31	2	1.66e-09	0	2.273	0.139	866.2	1	15/20	8	6194
46	1	IPI_IPI00654088_1_TREMBL_Q3TXN5_ENSEMBL_ENSMUSP00000015998_REFSEQ_NP_033820 Tax_Id_10090 Gene_Symbol_Cd5l CD5 antigen_like precursor
			IWLDDVNCSGKEQSLEFCR	3	2357.55	0.67	2	1.22e-14	0	5.139	0.527	2112.9	1	24/36	1	10070
			GSWGSVCDDNWGEKEDQVVCK	3	2456.55	-0.79	2	9.34e-12	0	4.538	0.559	365.3	1	21/40	1	3083
			LWGYHDCTHKEDVEVICTDFDV	4	2739.92	0.03	2	1.22e-14	0	4.356	0.521	883.3	1	20/42	1	7945
			VEVLHQSQWSTVCK	10	1701.9	-0.11	2	1.22e-14	0	4.347	0.448	2070.1	1	21/26	1	9033
			IWLDDVNCSGK	7	1307.43	-0.5	2	2e-06	0	4.189	0.421	1006.1	1	18/20	1	3860
			ELNCGAVIQTPR	12	1358.52	-0.69	2	9.34e-12	0	3.898	0.453	1368.9	1	18/22	1	7535
			VEVEHNGQWGTVCDDGWDRR	2	2416.5	0.36	3	1.22e-14	0	3.44	0.347	452.8	1	26/76	1	6113
			AGWNLQVSK	6	1003.14	-0.45	2	2e-06	0	3.429	0.25	1389.8	1	14/16	1	7536
			VEVEHNGQWGTVCDDGWDR	1	2260.32	1.82	3	9.34e-12	0	3.184	0.198	1192.9	1	31/72	1	7265
			GASYQPPASEQR	1	1291.35	0.1	2	2e-06	0	2.165	0.275	259.3	1	13/22	1	3406
46	2	IPI_IPI00316045_1_SWISS_PROT_Q9QWK4 Tax_Id_10090 Gene_Symbol_Cd5l CD5 antigen_like
			IWLDDVNCSGKEQSLEFCR	3	2357.55	0.67	2	1.22e-14	0	5.139	0.527	2112.9	1	24/36	1	10070
			GSWGSVCDDNWGEKEDQVVCK	3	2456.55	-0.79	2	9.34e-12	0	4.538	0.559	365.3	1	21/40	1	3083
			LWGYHDCTHKEDVEVICTDFDV	4	2739.92	0.03	2	1.22e-14	0	4.356	0.521	883.3	1	20/42	1	7945
			VEVLHQSQWSTVCK	10	1701.9	-0.11	2	1.22e-14	0	4.347	0.448	2070.1	1	21/26	1	9033
			IWLDDVNCSGK	7	1307.43	-0.5	2	2e-06	0	4.189	0.421	1006.1	1	18/20	1	3860
			ELNCGAVIQTPR	12	1358.52	-0.69	2	9.34e-12	0	3.898	0.453	1368.9	1	18/22	1	7535
			VEVEHNGQWGTVCDDGWDRR	2	2416.5	0.36	3	1.22e-14	0	3.44	0.347	452.8	1	26/76	1	6113
			AGWNLQVSK	6	1003.14	-0.45	2	2e-06	0	3.429	0.25	1389.8	1	14/16	1	7536
			VEVEHNGQWGTVCDDGWDR	1	2260.32	1.82	3	9.34e-12	0	3.184	0.198	1192.9	1	31/72	1	7265
			GASYQPPASEQR	1	1291.35	0.1	2	2e-06	0	2.165	0.275	259.3	1	13/22	1	3406
47	1	IPI_IPI00454052_1_SWISS_PROT_Q6GQT1_ENSEMBL_ENSMUSP00000032203_REFSEQ_NP_783327 Tax_Id_10090 Gene_Symbol_A2m Alpha_2_macroglobulin_P
			VGVQLEASPDFLATPEEK	1	1931.13	0.88	2	4.06e-06	0	4.438	0.539	1670.5	1	23/34	0	8301
			QLSFPLSSEPTQGSYK	2	1769.93	-1.09	2	4.06e-06	0	3.588	0.44	873	1	19/30	0	7067
			AITYLNTGYQR	4	1300.44	-0.6	2	1.11e-07	0	3.386	0.489	802.9	1	16/20	0	5229
			LPSDVVEESAR	2	1202.3	-0.54	2	1.11e-07	0	3.377	0.452	904.3	1	17/20	0	5640
			FQVNNDNQLLLQR	2	1602.78	-0.08	2	4.06e-06	0	3.19	0.307	548.5	1	18/24	0	5168
			YSAPCSAGYGNA	2	1218.25	0.6	2	9.67e-06	0	3.185	0.552	911.5	1	15/22	0	6701
			VPDTITEWK	22	1089.22	0.07	2	4.77e-14	0	2.888	0.464	662.4	1	14/16	0	4203
			SFVHLESLPYK	2	1320.52	-0.04	2	2.71e-05	0	2.632	0.255	895.8	1	16/20	0	6643
			ATVLNYLQTCIR	1	1452.67	-0.94	2	1.11e-07	0	2.305	0.271	282.6	1	13/22	0	5877
			YGAATFTR	1	886.97	0.41	2	1.11e-07	0	2.224	0.266	662.3	1	2009-11-14	1	4353
48	1	tgr_PY02883 _ organism_Plasmodium_yoelii_yoelii_str__17XNL _ product_merozoite surface protein_9 precursor_ putative _ location_MALPY00811_3609_5645___ _ length_679
			SSVQDIFDEGENIMNVVK	3	2025.23	0.5	2	6.45e-12	0	5.425	0.599	1942.8	1	24/34	0	7805
			IINENIATEAINDLLK	2	1785.03	0.82	2	1.14e-10	0	5.411	0.362	2353.3	1	24/30	0	7784
			TVLVQESDGIGNELAGLIEK	4	2086.33	1.63	2	1.14e-10	0	5.095	0.432	2019	1	26/38	0	8062
			SSVQDIFDEGENIM*NVVK	2	2041.23	-1.01	2	6.45e-12	0	4.878	0.574	1249.5	1	21/34	0	7358
			IVNANNFDGLSK	2	1292.42	1.25	2	6.45e-12	0	3.55	0.458	1276.1	1	19/22	0	6465
			SIELGEEEIPIVSEDEYLDELKK	1	2678.92	0.17	3	1.14e-10	0	3.359	0.434	531.1	1	24/88	0	9676
			AITDEPMSDNSPYINGK	2	1853	0.46	2	9.73e-05	0	3.043	0.329	1002.4	1	20/32	0	6072
			AITDEPM*SDNSPYINGK	2	1869	0.36	2	9.73e-05	0	2.769	0.316	728.8	1	17/32	0	7950
			DGNVGIDDIIK	1	1159.27	-0.01	2	9.73e-05	0	2.27	0.307	661.4	2	14/20	0	5381
			GFQFLNDNYNTINK	1	1688.82	0.09	2	1.14e-10	0	2.151	0.054	252.5	2	16/26	0	3978
49	1	IPI_IPI00677290_3_REFSEQ_XP_922625 Tax_Id_10090 Gene_Symbol_EG640530 similar to Murinoglobulin 1
			NKESVVFVQTDKPVYKPGQSVK	2	2478.83	-0.88	3	1e-30	0	4.702	0.444	1143.7	1	32/84	6	6431
			YMVLVPSQLYTETPEK	2	1899.2	-1.02	2	3.5e-11	0	4.7	0.566	1318.1	1	25/30	6	3352
			ESVVFVQTDKPVYKPGQSVK	2	2236.55	-0.08	3	1e-30	0	3.956	0.403	1008.6	1	28/76	6	6638
			LQVTASPQSLCGLR	2	1530.75	0.86	2	3.5e-11	0	3.766	0.421	1388.9	1	20/26	5	7168
			EGNTWLTAFVLK	2	1379.59	-0.27	2	3.5e-11	0	3.271	0.397	996	1	17/22	4	6749
			M*LSGFIPLKPTVK	2	1447.81	-0.84	2	1e-30	0	3.202	0.379	634	1	16/24	4	5491
			VPDTITEWK	22	1089.22	0.07	2	4.77e-14	0	2.888	0.464	662.4	1	14/16	0	4203
			QISFSLAAEPIQGPYK	2	1749.99	0.62	2	1.74e-05	0	2.531	0.139	573.1	1	15/30	1	7025
			SSGSLFNNAMK	1	1156.29	-0.06	2	2.16e-08	0	2.442	0.142	322.5	4	13/20	1	4730
			HGIPFFVK	1	945.14	-1.67	2	1e-30	0	2.23	0.394	469.3	1	2009-11-14	5	5165
49	2	IPI_IPI00849570_1_REFSEQ_XP_001480324 Tax_Id_10090 Gene_Symbol_EG640530 similar to Murinoglobulin 1
			NKESVVFVQTDKPVYKPGQSVK	2	2478.83	-0.88	3	1e-30	0	4.702	0.444	1143.7	1	32/84	6	6431
			YMVLVPSQLYTETPEK	2	1899.2	-1.02	2	3.5e-11	0	4.7	0.566	1318.1	1	25/30	6	3352
			ESVVFVQTDKPVYKPGQSVK	2	2236.55	-0.08	3	1e-30	0	3.956	0.403	1008.6	1	28/76	6	6638
			LQVTASPQSLCGLR	2	1530.75	0.86	2	3.5e-11	0	3.766	0.421	1388.9	1	20/26	5	7168
			EGNTWLTAFVLK	2	1379.59	-0.27	2	3.5e-11	0	3.271	0.397	996	1	17/22	4	6749
			M*LSGFIPLKPTVK	2	1447.81	-0.84	2	1e-30	0	3.202	0.379	634	1	16/24	4	5491
			VPDTITEWK	22	1089.22	0.07	2	4.77e-14	0	2.888	0.464	662.4	1	14/16	0	4203
			QISFSLAAEPIQGPYK	2	1749.99	0.62	2	1.74e-05	0	2.531	0.139	573.1	1	15/30	1	7025
			SSGSLFNNAMK	1	1156.29	-0.06	2	2.16e-08	0	2.442	0.142	322.5	4	13/20	1	4730
			HGIPFFVK	1	945.14	-1.67	2	1e-30	0	2.23	0.394	469.3	1	2009-11-14	5	5165
50	1	IPI_IPI00918255_1_TREMBL_Q5XKG4 Tax_Id_10090 Gene_Symbol_Igk_V28 Igk_V28 protein _Fragment_
			VEAEDVGVYYCMQHLEYPYTFGGGTK	4	3015.29	0.52	3	9.25e-13	0	4.694	0.54	1598.9	1	37/100	1	7733
			DSTYSMSSTLTLTKDEYER	44	2228.38	-1.14	2	1.44e-14	0	4.615	0.605	1379.7	1	23/36	18	6934
			DSTYSM*SSTLTLTKDEYER	15	2244.38	-0.5	2	1.44e-14	0	4.57	0.45	694.1	1	23/36	18	3653
			DSTYSM*SSTLTLTK	50	1551.7	0.69	2	4.59e-08	0	4.363	0.274	1711.4	1	21/26	18	7499
			DSTYSMSSTLTLTK	47	1535.7	-0.13	2	4.59e-08	0	4.285	0.499	1305.9	1	19/26	18	7653
			QNGVLNSWTDQDSK	28	1592.65	1.09	2	1.44e-14	0	4.284	0.251	598.7	1	18/26	18	5540
			VEAEDVGVYYCM*QHLEYPYTFGGGTK	3	3031.29	-0.95	3	8.56e-13	0	4.162	0.462	825.9	1	33/100	1	5112
			QNGVLNSWTDQDSKDSTYSMSSTLTLTK	2	3109.33	-0.39	3	1.44e-14	0	3.692	0.401	475.1	1	26/108	18	8290
			FSGSGSGTAFTLR	3	1288.39	1.17	2	4.47e-07	0	3.615	0.45	850	1	19/24	3	4932
			TFGGGTKLEIK	2	1151.34	-0.21	2	1.65e-05	0	2.213	0.254	518.3	1	13/20	13	5306
50	2	IPI_IPI00459696_1_TREMBL_Q6LEM8 Tax_Id_10090 Gene_Symbol__ Putative uncharacterized protein _Fragment_
			VEAEDVGVYYCMQHLEYPYTFGGGTK	4	3015.29	0.52	3	9.25e-13	0	4.694	0.54	1598.9	1	37/100	1	7733
			VEAEDVGVYYCM*QHLEYPYTFGGGTK	3	3031.29	-0.95	3	8.56e-13	0	4.162	0.462	825.9	1	33/100	1	5112
			FSGSGSGTAFTLR	3	1288.39	1.17	2	4.47e-07	0	3.615	0.45	850	1	19/24	3	4932
			TFGGGTKLEIK	2	1151.34	-0.21	2	1.65e-05	0	2.213	0.254	518.3	1	13/20	13	5306
51	1	IPI_IPI00474225_1_TREMBL_Q6PJA7 Tax_Id_10090 Gene_Symbol_Igh_1b_Igh_1a_Ighg Igh_1a protein
			NTEPVLDSDGSYFM*YSK	24	1970.1	-0.64	2	1.14e-12	0	5.708	0.539	2314.2	1	26/32	7	7309
			NTEPVLDSDGSYFMYSK	49	1954.1	-0.38	2	1.14e-12	0	5.368	0.558	1878.5	1	25/32	7	7272
			SLTSEDSAVYYCAR	11	1622.71	-0.19	2	4.19e-09	0	4.878	0.56	1525.3	1	21/26	7	6627
			SSSTAYMELRSLTSEDSAVYYCAR	7	2748.95	0.86	3	4.03e-08	0	3.973	0.336	645.2	1	28/92	4	6455
			TTAPSVYPLAPVCGDTTGSSVTLGCLVK	3	2853.2	0.84	2	2.11e-09	0	3.639	0.654	653.3	1	27/54	9	4906
			APQVYVLPPPEEEMTK	4	1829.11	-0.42	2	2.11e-09	0	3.494	0.491	465.7	1	18/30	7	3322
			APQVYVLPPPEEEM*TK	4	1845.11	0.66	2	2.11e-09	0	3.181	0.475	458.9	1	18/30	7	3473
			SSSTAYM*ELR	5	1161.27	-0.37	2	4.03e-08	0	2.961	0.321	749.5	1	15/18	8	4145
			NSYSCSVVHEGLHNHHTTK	3	2208.33	1.93	3	2.11e-09	0	2.86	0.251	641.8	1	27/72	7	6513
			SSSTAYMELR	3	1145.27	0.26	2	4.03e-08	0	2.808	0.296	797.7	1	15/18	8	5775
52	1	IPI_IPI00850020_1_SWISS_PROT_P01837_TREMBL_A2NHM3_A2NVW8_B5UB67_ENSEMBL_ENSMUSP00000100206 Tax_Id_10090 Gene_Symbol_Igk_C If kappa light chain _Fragment_
			DSTYSMSSTLTLTKDEYER	44	2228.38	-1.14	2	1.44e-14	0	4.615	0.605	1379.7	1	23/36	18	6934
			DSTYSM*SSTLTLTKDEYER	15	2244.38	-0.5	2	1.44e-14	0	4.57	0.45	694.1	1	23/36	18	3653
			VEAEDLGVYYCFQGSHVPR	3	2227.41	0.35	2	1.13e-13	0	4.556	0.515	1478.2	1	24/36	0	6700
			DSTYSM*SSTLTLTK	50	1551.7	0.69	2	4.59e-08	0	4.363	0.274	1711.4	1	21/26	18	7499
			DSTYSMSSTLTLTK	47	1535.7	-0.13	2	4.59e-08	0	4.285	0.499	1305.9	1	19/26	18	7653
			QNGVLNSWTDQDSK	28	1592.65	1.09	2	1.44e-14	0	4.284	0.251	598.7	1	18/26	18	5540
			FSGSGSGTDFTLK	18	1304.39	1.83	2	2.11e-14	0	4.107	0.525	839.6	1	19/24	16	5152
			QNGVLNSWTDQDSKDSTYSMSSTLTLTK	2	3109.33	-0.39	3	1.44e-14	0	3.692	0.401	475.1	1	26/108	18	8290
			VEAEDLGVYYCFQGSHVPRTFGGGTK	2	2876.12	-0.92	3	1.13e-13	0	3.497	0.414	648.3	1	28/100	0	6485
			TFGGGTKLEIK	2	1151.34	-0.21	2	1.65e-05	0	2.213	0.254	518.3	1	13/20	13	5306
52	2	IPI_IPI00853676_1_TREMBL_A2P1G9_Q65ZC0 Tax_Id_10090 Gene_Symbol_Igk_C Kappa light chain C_region _Fragment_
			DSTYSMSSTLTLTKDEYER	44	2228.38	-1.14	2	1.44e-14	0	4.615	0.605	1379.7	1	23/36	18	6934
			DSTYSM*SSTLTLTKDEYER	15	2244.38	-0.5	2	1.44e-14	0	4.57	0.45	694.1	1	23/36	18	3653
			DSTYSM*SSTLTLTK	50	1551.7	0.69	2	4.59e-08	0	4.363	0.274	1711.4	1	21/26	18	7499
			DSTYSMSSTLTLTK	47	1535.7	-0.13	2	4.59e-08	0	4.285	0.499	1305.9	1	19/26	18	7653
			QNGVLNSWTDQDSK	28	1592.65	1.09	2	1.44e-14	0	4.284	0.251	598.7	1	18/26	18	5540
			FSGSGSGTDFTLK	18	1304.39	1.83	2	2.11e-14	0	4.107	0.525	839.6	1	19/24	16	5152
			QNGVLNSWTDQDSKDSTYSMSSTLTLTK	2	3109.33	-0.39	3	1.44e-14	0	3.692	0.401	475.1	1	26/108	18	8290
			TFGGGTKLEIK	2	1151.34	-0.21	2	1.65e-05	0	2.213	0.254	518.3	1	13/20	13	5306
52	3	IPI_IPI00831058_2_ENSEMBL_ENSMUSP00000100115_REFSEQ_XP_001476107 Tax_Id_10090 Gene_Symbol_LOC100046350 similar to immunoglobulin kappa chain
			FSGSGSGTDFTLK	18	1304.39	1.83	2	2.11e-14	0	4.107	0.525	839.6	1	19/24	16	5152
52	4	IPI_IPI00671803_3_ENSEMBL_ENSMUSP00000100175 Tax_Id_10090 Gene_Symbol__ 13 kDa protein
			FSGSGSGTDFTLK	18	1304.39	1.83	2	2.11e-14	0	4.107	0.525	839.6	1	19/24	16	5152
52	5	IPI_IPI00828602_1_TREMBL_A2NVX3 Tax_Id_10090 Gene_Symbol__ Light chain variable region _Fragment_
			FSGSGSGTDFTLK	18	1304.39	1.83	2	2.11e-14	0	4.107	0.525	839.6	1	19/24	16	5152
52	6	IPI_IPI00831684_1_ENSEMBL_ENSMUSP00000100127 Tax_Id_10090 Gene_Symbol__ 13 kDa protein
			FSGSGSGTDFTLK	18	1304.39	1.83	2	2.11e-14	0	4.107	0.525	839.6	1	19/24	16	5152
52	7	IPI_IPI00828743_1_TREMBL_A2NVX2 Tax_Id_10090 Gene_Symbol__ Light chain variable region _Fragment_
			FSGSGSGTDFTLK	18	1304.39	1.83	2	2.11e-14	0	4.107	0.525	839.6	1	19/24	16	5152
53	1	IPI_IPI00457467_3_SWISS_PROT_P01801 Tax_Id_10090 Gene_Symbol_Ighv6_6 Ig heavy chain V_III region J606
			LEESGGGLVQPGGSMK	4	1546.73	0.88	2	2.23e-09	0	5.603	0.512	1735.8	1	25/30	9	6397
			EVKLEESGGGLVQPGGSM*K	2	1919.15	-0.48	2	1.07e-12	0	5.076	0.627	1046	1	21/36	6	7794
			LEESGGGLVQPGGSM*K	4	1562.73	-0.03	2	1.66e-09	0	4.967	0.485	1276.5	1	24/30	9	5362
			EVKLEESGGGLVQPGGSMK	3	1903.15	0.51	2	1.07e-12	0	4.75	0.478	1061.1	1	24/36	6	6041
			LSCVASGFTFSNYWM*NWVR	2	2342.61	0.04	2	1.07e-12	0	4.096	0.512	1608.4	1	22/36	9	8966
			LSCVASGFTFSNYWMNWVR	2	2326.61	-0.4	2	1.07e-12	0	4.087	0.457	1025.8	1	20/36	9	7910
			GLEWVAEIR	3	1073.23	0.06	2	2.23e-09	0	3.225	0.315	1451.4	2	14/16	9	6202
			LKSNNYATHYAESVK	3	1725.88	-0.4	3	1.08e-05	0	3.07	0.492	610.9	2	24/56	0	3683
			SNNYATHYAESVK	9	1484.55	0.75	3	1.77e-05	0	2.904	0.42	607.7	1	23/48	1	4193
			SSVYLQM*NNLR	1	1341.52	0.31	2	1.66e-09	0	2.273	0.139	866.2	1	15/20	8	6194
53	2	IPI_IPI00457431_1_SWISS_PROT_P01797 Tax_Id_10090 Gene_Symbol__ Ig heavy chain V_III region U61
			LEESGGGLVQPGGSMK	4	1546.73	0.88	2	2.23e-09	0	5.603	0.512	1735.8	1	25/30	9	6397
			EVKLEESGGGLVQPGGSM*K	2	1919.15	-0.48	2	1.07e-12	0	5.076	0.627	1046	1	21/36	6	7794
			LEESGGGLVQPGGSM*K	4	1562.73	-0.03	2	1.66e-09	0	4.967	0.485	1276.5	1	24/30	9	5362
			EVKLEESGGGLVQPGGSMK	3	1903.15	0.51	2	1.07e-12	0	4.75	0.478	1061.1	1	24/36	6	6041
			LSCVASGFTFSNYWM*NWVR	2	2342.61	0.04	2	1.07e-12	0	4.096	0.512	1608.4	1	22/36	9	8966
			LSCVASGFTFSNYWMNWVR	2	2326.61	-0.4	2	1.07e-12	0	4.087	0.457	1025.8	1	20/36	9	7910
			GLEWVAEIR	3	1073.23	0.06	2	2.23e-09	0	3.225	0.315	1451.4	2	14/16	9	6202
			SSVYLQM*NNLR	1	1341.52	0.31	2	1.66e-09	0	2.273	0.139	866.2	1	15/20	8	6194
53	3	IPI_IPI00758135_1_SWISS_PROT_P01796 Tax_Id_10090 Gene_Symbol__ Ig heavy chain V_III region A4
			LEESGGGLVQPGGSMK	4	1546.73	0.88	2	2.23e-09	0	5.603	0.512	1735.8	1	25/30	9	6397
			EVKLEESGGGLVQPGGSM*K	2	1919.15	-0.48	2	1.07e-12	0	5.076	0.627	1046	1	21/36	6	7794
			LEESGGGLVQPGGSM*K	4	1562.73	-0.03	2	1.66e-09	0	4.967	0.485	1276.5	1	24/30	9	5362
			EVKLEESGGGLVQPGGSMK	3	1903.15	0.51	2	1.07e-12	0	4.75	0.478	1061.1	1	24/36	6	6041
			LSCVASGFTFSNYWM*NWVR	2	2342.61	0.04	2	1.07e-12	0	4.096	0.512	1608.4	1	22/36	9	8966
			LSCVASGFTFSNYWMNWVR	2	2326.61	-0.4	2	1.07e-12	0	4.087	0.457	1025.8	1	20/36	9	7910
			GLEWVAEIR	3	1073.23	0.06	2	2.23e-09	0	3.225	0.315	1451.4	2	14/16	9	6202
			SSVYLQM*NNLR	1	1341.52	0.31	2	1.66e-09	0	2.273	0.139	866.2	1	15/20	8	6194
53	4	IPI_IPI00457433_1_SWISS_PROT_P01799 Tax_Id_10090 Gene_Symbol__ Ig heavy chain V_III region ABE_47N
			LEESGGGLVQPGGSMK	4	1546.73	0.88	2	2.23e-09	0	5.603	0.512	1735.8	1	25/30	9	6397
			EVKLEESGGGLVQPGGSM*K	2	1919.15	-0.48	2	1.07e-12	0	5.076	0.627	1046	1	21/36	6	7794
			LEESGGGLVQPGGSM*K	4	1562.73	-0.03	2	1.66e-09	0	4.967	0.485	1276.5	1	24/30	9	5362
			EVKLEESGGGLVQPGGSMK	3	1903.15	0.51	2	1.07e-12	0	4.75	0.478	1061.1	1	24/36	6	6041
			LSCVASGFTFSNYWM*NWVR	2	2342.61	0.04	2	1.07e-12	0	4.096	0.512	1608.4	1	22/36	9	8966
			LSCVASGFTFSNYWMNWVR	2	2326.61	-0.4	2	1.07e-12	0	4.087	0.457	1025.8	1	20/36	9	7910
			GLEWVAEIR	3	1073.23	0.06	2	2.23e-09	0	3.225	0.315	1451.4	2	14/16	9	6202
			SSVYLQM*NNLR	1	1341.52	0.31	2	1.66e-09	0	2.273	0.139	866.2	1	15/20	8	6194
53	5	IPI_IPI00457468_1_SWISS_PROT_P01802 Tax_Id_10090 Gene_Symbol__ Ig heavy chain V_III region W3082
			LEESGGGLVQPGGSMK	4	1546.73	0.88	2	2.23e-09	0	5.603	0.512	1735.8	1	25/30	9	6397
			EVKLEESGGGLVQPGGSM*K	2	1919.15	-0.48	2	1.07e-12	0	5.076	0.627	1046	1	21/36	6	7794
			LEESGGGLVQPGGSM*K	4	1562.73	-0.03	2	1.66e-09	0	4.967	0.485	1276.5	1	24/30	9	5362
			EVKLEESGGGLVQPGGSMK	3	1903.15	0.51	2	1.07e-12	0	4.75	0.478	1061.1	1	24/36	6	6041
			LSCVASGFTFSNYWM*NWVR	2	2342.61	0.04	2	1.07e-12	0	4.096	0.512	1608.4	1	22/36	9	8966
			LSCVASGFTFSNYWMNWVR	2	2326.61	-0.4	2	1.07e-12	0	4.087	0.457	1025.8	1	20/36	9	7910
			GLEWVAEIR	3	1073.23	0.06	2	2.23e-09	0	3.225	0.315	1451.4	2	14/16	9	6202
53	6	IPI_IPI00457466_1_SWISS_PROT_P01800 Tax_Id_10090 Gene_Symbol__ Ig heavy chain V_III region T957
			LEESGGGLVQPGGSMK	4	1546.73	0.88	2	2.23e-09	0	5.603	0.512	1735.8	1	25/30	9	6397
			EVKLEESGGGLVQPGGSM*K	2	1919.15	-0.48	2	1.07e-12	0	5.076	0.627	1046	1	21/36	6	7794
			LEESGGGLVQPGGSM*K	4	1562.73	-0.03	2	1.66e-09	0	4.967	0.485	1276.5	1	24/30	9	5362
			EVKLEESGGGLVQPGGSMK	3	1903.15	0.51	2	1.07e-12	0	4.75	0.478	1061.1	1	24/36	6	6041
			LSCVASGFTFSNYWM*NWVR	2	2342.61	0.04	2	1.07e-12	0	4.096	0.512	1608.4	1	22/36	9	8966
			LSCVASGFTFSNYWMNWVR	2	2326.61	-0.4	2	1.07e-12	0	4.087	0.457	1025.8	1	20/36	9	7910
			GLEWVAEIR	3	1073.23	0.06	2	2.23e-09	0	3.225	0.315	1451.4	2	14/16	9	6202
53	7	IPI_IPI00457432_1_SWISS_PROT_P01798 Tax_Id_10090 Gene_Symbol__ Ig heavy chain V_III region E109
			LEESGGGLVQPGGSMK	4	1546.73	0.88	2	2.23e-09	0	5.603	0.512	1735.8	1	25/30	9	6397
			EVKLEESGGGLVQPGGSM*K	2	1919.15	-0.48	2	1.07e-12	0	5.076	0.627	1046	1	21/36	6	7794
			LEESGGGLVQPGGSM*K	4	1562.73	-0.03	2	1.66e-09	0	4.967	0.485	1276.5	1	24/30	9	5362
			EVKLEESGGGLVQPGGSMK	3	1903.15	0.51	2	1.07e-12	0	4.75	0.478	1061.1	1	24/36	6	6041
			LSCVASGFTFSNYWM*NWVR	2	2342.61	0.04	2	1.07e-12	0	4.096	0.512	1608.4	1	22/36	9	8966
			LSCVASGFTFSNYWMNWVR	2	2326.61	-0.4	2	1.07e-12	0	4.087	0.457	1025.8	1	20/36	9	7910
53	8	IPI_IPI00457469_1_SWISS_PROT_P01803 Tax_Id_10090 Gene_Symbol__ Ig heavy chain V region AMPC1
			LSCVASGFTFSNYWM*NWVR	2	2342.61	0.04	2	1.07e-12	0	4.096	0.512	1608.4	1	22/36	9	8966
			LSCVASGFTFSNYWMNWVR	2	2326.61	-0.4	2	1.07e-12	0	4.087	0.457	1025.8	1	20/36	9	7910
			GLEWVAEIR	3	1073.23	0.06	2	2.23e-09	0	3.225	0.315	1451.4	2	14/16	9	6202
			SSVYLQM*NNLR	1	1341.52	0.31	2	1.66e-09	0	2.273	0.139	866.2	1	15/20	8	6194
53	9	IPI_IPI00457470_1_SWISS_PROT_P01804 Tax_Id_10090 Gene_Symbol__ Ig heavy chain V_III region HPC76 _Fragment_
			LSCVASGFTFSNYWM*NWVR	2	2342.61	0.04	2	1.07e-12	0	4.096	0.512	1608.4	1	22/36	9	8966
			LSCVASGFTFSNYWMNWVR	2	2326.61	-0.4	2	1.07e-12	0	4.087	0.457	1025.8	1	20/36	9	7910
			GLEWVAEIR	3	1073.23	0.06	2	2.23e-09	0	3.225	0.315	1451.4	2	14/16	9	6202
			SSVYLQM*NNLR	1	1341.52	0.31	2	1.66e-09	0	2.273	0.139	866.2	1	15/20	8	6194
54	1	IPI_IPI00474927_1_TREMBL_Q99KA4 Tax_Id_10090 Gene_Symbol_LOC675659_Igh_VJ558_Igh_Ia_LOC634275 Igh protein
			EVQLVESGGGLVKPGGSLK	8	1855.13	0.63	2	2.41e-10	0	5.978	0.517	2096.9	1	27/36	1	6315
			AVQNSCGCYSVSSVLPGCAER	4	2302.47	-0.68	2	7.12e-12	0	5.08	0.608	1016.6	1	24/40	35	5547
			YTM*SSQLTLPAVECPEGESVK	3	2343.59	-0.72	2	7.12e-12	0	4.9	0.651	639.6	1	23/40	30	3844
			YTMSSQLTLPAVECPEGESVK	5	2327.59	-0.91	2	4.28e-11	0	4.073	0.627	488.1	1	21/40	30	3623
			LSCAASGFTFSSYAM*SWVR	2	2145.37	-0.67	2	3.81e-05	0	4.035	0.432	788.1	2	18/36	6	8826
			LKSEDTAMYYCAR	2	1608.79	0.76	2	3.34e-07	0	3.721	0.508	1408.3	1	18/24	0	8118
			LKSEDTAM*YYCAR	1	1624.79	-0.52	3	3.34e-07	0	3.615	0.375	869.8	1	22/48	0	6927
			NPEGAVFTWEPSTGK	1	1620.74	0.88	2	2.36e-05	0	3.184	0.342	773	2	16/28	10	7951
			LSCAASGFTFSSYAMSWVR	1	2129.37	-0.91	2	3.81e-05	0	2.819	0.544	538.4	2	17/36	6	8558
			SEDTAMYYCAR	3	1367.46	1.06	2	9.77e-13	0	2.668	0.235	961.6	1	16/20	15	6446
55	1	IPI_IPI00122312_2_SWISS_PROT_Q8VCM7_TREMBL_Q3UEM7_Q3UER8_ENSEMBL_ENSMUSP00000037018_REFSEQ_NP_598623 Tax_Id_10090 Gene_Symbol_Fgg Putative uncharacterized protein
			MVEEIVKYEALLLTHETSIR	6	2375.77	-0.72	3	1.77e-12	0	5.718	0.609	2010.1	1	35/76	0	8530
			IHLISMQSTIPYALR	4	1744.09	0.52	2	1.77e-12	0	5.241	0.575	1912.8	1	25/28	0	5494
			M*VEEIVKYEALLLTHETSIR	1	2391.77	-0.66	3	1.77e-12	0	4.87	0.5	1385	1	34/76	0	7162
			FGSFCPTTCGIADFLSSYQTDVDNDLR	1	3088.27	-0.86	3	1.77e-12	0	4.719	0.561	766.7	1	30/104	0	7657
			YLQEIYNSNNQK	2	1514.62	0.08	2	3.18e-07	0	4.277	0.43	1301.7	1	20/22	0	6176
			IHLISM*QSTIPYALR	3	1760.09	-0.16	2	1.77e-12	0	3.966	0.407	1127.9	1	21/28	0	5921
			AIQVYYNPDQPPKPGMIDSATQK	17	2562.88	-0.76	2	8.39e-11	0	3.95	0.468	398.7	1	20/44	0	4661
			AIQVYYNPDQPPKPGM*IDSATQK	5	2578.88	0.15	3	8.39e-11	0	3.846	0.561	1141.8	1	34/88	0	6318
			SSTTNGFDDGIIWATWK	2	1900.04	1.9	2	3.18e-07	0	3.016	0.426	842.4	1	16/32	0	9417
56	1	IPI_IPI00808554_1_TREMBL_A0A5D7_Q5F2I0_ENSEMBL_ENSMUSP00000100122 Tax_Id_10090 Gene_Symbol_Igkv1_117 Igkv1_117 protein
			DVVMTQTPLSLPVSLGDQASISCR	10	2575.91	1.15	2	3.22e-10	0	5.232	0.576	977.2	1	26/46	0	5104
			DSTYSMSSTLTLTKDEYER	44	2228.38	-1.14	2	1.44e-14	0	4.615	0.605	1379.7	1	23/36	18	6934
			DSTYSM*SSTLTLTKDEYER	15	2244.38	-0.5	2	1.44e-14	0	4.57	0.45	694.1	1	23/36	18	3653
			DSTYSM*SSTLTLTK	50	1551.7	0.69	2	4.59e-08	0	4.363	0.274	1711.4	1	21/26	18	7499
			DSTYSMSSTLTLTK	47	1535.7	-0.13	2	4.59e-08	0	4.285	0.499	1305.9	1	19/26	18	7653
			QNGVLNSWTDQDSK	28	1592.65	1.09	2	1.44e-14	0	4.284	0.251	598.7	1	18/26	18	5540
			FSGSGSGTDFTLK	18	1304.39	1.83	2	2.11e-14	0	4.107	0.525	839.6	1	19/24	16	5152
			DVVM*TQTPLSLPVSLGDQASISCR	4	2591.91	0.34	3	2.5e-08	0	3.703	0.407	820.4	1	28/92	0	8302
			QNGVLNSWTDQDSKDSTYSMSSTLTLTK	2	3109.33	-0.39	3	1.44e-14	0	3.692	0.401	475.1	1	26/108	18	8290
57	1	IPI_IPI00475157_1_TREMBL_Q91X22 Tax_Id_10090 Gene_Symbol_Serpina1b Serpina1b protein
			ELDQDTVFALANYILFK	5	2001.27	-1.49	2	1.34e-13	0	6.114	0.555	3350.8	1	28/32	1	8046
			IFNNGADLSGITEENAPLK	13	2004.19	0.59	2	1.74e-13	0	5.593	0.512	2140.1	1	25/36	5	9167
			DQSPASHEIATNLGDFAISLYR	2	2406.59	-0.47	2	1.72e-10	0	5.4	0.489	1895.3	1	25/42	6	9081
			WKEPFDPENTEEAEFHVDK	1	2348.47	-1.37	3	9.22e-06	0	4.644	0.061	1035	2	31/72	0	5540
			EPFDPENTEEAEFHVDKSTTVK	1	2550.67	0.63	3	9.22e-06	0	3.308	0.267	826.3	3	29/84	0	5898
			LSISGDYNLK	3	1110.24	1.13	2	2.53e-05	0	2.874	0.337	1114.4	1	16/18	1	5544
			LVQIHIPR	3	976.2	-0.06	2	1.59e-05	0	2.791	0.297	1204.6	1	13/14	1	7048
			TLM*SPLGITR	3	1105.33	-0.05	2	1.72e-10	0	2.72	0.4	1239.1	1	14/18	5	8355
			TLMSPLGITR	3	1089.33	-0.12	2	1.72e-10	0	2.386	0.402	822.3	1	15/18	5	5309
58	1	IPI_IPI00114958_1_SWISS_PROT_O08677_1 Tax_Id_10090 Gene_Symbol_Kng1 Isoform HMW of Kininogen_1
			DAEEAATGECTATVGK	2	1610.65	-0.14	2	1.57e-08	0	5.007	0.56	1892	1	23/30	5	7970
			ENEFFIVTQTCK	2	1516.67	1.04	2	3.43e-06	0	4.861	0.198	1686.1	1	18/22	5	9797
			ESNTELAEDCEIK	5	1538.59	-0.33	2	1.57e-08	0	4.159	0.451	1356.6	1	19/24	4	7465
			EVLGHSIAQLNAENDHPFYYK	1	2446.66	-0.61	3	1.49e-05	0	3.863	0.32	563.5	1	26/80	4	5761
			CQALDMTEM*AR	2	1342.52	0.02	2	3.43e-06	0	3.319	0.239	854.5	1	17/20	4	4519
			GNLFM*DINNK	2	1182.33	-0.72	2	1.49e-05	0	2.845	0.404	877.4	1	15/18	4	5747
			CQALDM*TEMAR	2	1342.52	-0.31	2	3.43e-06	0	2.582	0.367	327.6	19	2009-11-20	4	5327
			YVIEFIAR	2	1011.2	-0.42	2	1.49e-05	0	2.505	0.159	496.4	10	2009-12-14	4	3080
			TDGSPTFYSFK	1	1250.34	0.24	2	3.43e-06	0	2.462	0.388	368	1	13/20	5	4828
58	2	IPI_IPI00656329_1_TREMBL_Q32MX7_ENSEMBL_ENSMUSP00000023589_REFSEQ_NP_001095881_VEGA_OTTMUSP00000031625 Tax_Id_10090 Gene_Symbol_Kng1 kininogen 1 isoform 1
			DAEEAATGECTATVGK	2	1610.65	-0.14	2	1.57e-08	0	5.007	0.56	1892	1	23/30	5	7970
			ENEFFIVTQTCK	2	1516.67	1.04	2	3.43e-06	0	4.861	0.198	1686.1	1	18/22	5	9797
			ESNTELAEDCEIK	5	1538.59	-0.33	2	1.57e-08	0	4.159	0.451	1356.6	1	19/24	4	7465
			EVLGHSIAQLNAENDHPFYYK	1	2446.66	-0.61	3	1.49e-05	0	3.863	0.32	563.5	1	26/80	4	5761
			CQALDMTEM*AR	2	1342.52	0.02	2	3.43e-06	0	3.319	0.239	854.5	1	17/20	4	4519
			GNLFM*DINNK	2	1182.33	-0.72	2	1.49e-05	0	2.845	0.404	877.4	1	15/18	4	5747
			CQALDM*TEMAR	2	1342.52	-0.31	2	3.43e-06	0	2.582	0.367	327.6	19	2009-11-20	4	5327
			YVIEFIAR	2	1011.2	-0.42	2	1.49e-05	0	2.505	0.159	496.4	10	2009-12-14	4	3080
			TDGSPTFYSFK	1	1250.34	0.24	2	3.43e-06	0	2.462	0.388	368	1	13/20	5	4828
58	3	IPI_IPI00129225_1_SWISS_PROT_O08677_2_ENSEMBL_ENSMUSP00000040485_REFSEQ_NP_075614_VEGA_OTTMUSP00000031626 Tax_Id_10090 Gene_Symbol_Kng1 Isoform LMW of Kininogen_1
			DAEEAATGECTATVGK	2	1610.65	-0.14	2	1.57e-08	0	5.007	0.56	1892	1	23/30	5	7970
			ENEFFIVTQTCK	2	1516.67	1.04	2	3.43e-06	0	4.861	0.198	1686.1	1	18/22	5	9797
			ESNTELAEDCEIK	5	1538.59	-0.33	2	1.57e-08	0	4.159	0.451	1356.6	1	19/24	4	7465
			EVLGHSIAQLNAENDHPFYYK	1	2446.66	-0.61	3	1.49e-05	0	3.863	0.32	563.5	1	26/80	4	5761
			CQALDMTEM*AR	2	1342.52	0.02	2	3.43e-06	0	3.319	0.239	854.5	1	17/20	4	4519
			GNLFM*DINNK	2	1182.33	-0.72	2	1.49e-05	0	2.845	0.404	877.4	1	15/18	4	5747
			CQALDM*TEMAR	2	1342.52	-0.31	2	3.43e-06	0	2.582	0.367	327.6	19	2009-11-20	4	5327
			YVIEFIAR	2	1011.2	-0.42	2	1.49e-05	0	2.505	0.159	496.4	10	2009-12-14	4	3080
			TDGSPTFYSFK	1	1250.34	0.24	2	3.43e-06	0	2.462	0.388	368	1	13/20	5	4828
58	4	IPI_IPI00457636_2_TREMBL_Q6S9I1_ENSEMBL_ENSMUSP00000087346_REFSEQ_NP_001095882_VEGA_OTTMUSP00000031627 Tax_Id_10090 Gene_Symbol_Kng1 kininogen 1 isoform 3
			DAEEAATGECTATVGK	2	1610.65	-0.14	2	1.57e-08	0	5.007	0.56	1892	1	23/30	5	7970
			ENEFFIVTQTCK	2	1516.67	1.04	2	3.43e-06	0	4.861	0.198	1686.1	1	18/22	5	9797
			ESNTELAEDCEIK	5	1538.59	-0.33	2	1.57e-08	0	4.159	0.451	1356.6	1	19/24	4	7465
			EVLGHSIAQLNAENDHPFYYK	1	2446.66	-0.61	3	1.49e-05	0	3.863	0.32	563.5	1	26/80	4	5761
			CQALDMTEM*AR	2	1342.52	0.02	2	3.43e-06	0	3.319	0.239	854.5	1	17/20	4	4519
			GNLFM*DINNK	2	1182.33	-0.72	2	1.49e-05	0	2.845	0.404	877.4	1	15/18	4	5747
			CQALDM*TEMAR	2	1342.52	-0.31	2	3.43e-06	0	2.582	0.367	327.6	19	2009-11-20	4	5327
			YVIEFIAR	2	1011.2	-0.42	2	1.49e-05	0	2.505	0.159	496.4	10	2009-12-14	4	3080
			TDGSPTFYSFK	1	1250.34	0.24	2	3.43e-06	0	2.462	0.388	368	1	13/20	5	4828
58	5	IPI_IPI00856249_1_ENSEMBL_ENSMUSP00000111003 Tax_Id_10090 Gene_Symbol_Kng1 51 kDa protein
			DAEEAATGECTATVGK	2	1610.65	-0.14	2	1.57e-08	0	5.007	0.56	1892	1	23/30	5	7970
			ENEFFIVTQTCK	2	1516.67	1.04	2	3.43e-06	0	4.861	0.198	1686.1	1	18/22	5	9797
			ESNTELAEDCEIK	5	1538.59	-0.33	2	1.57e-08	0	4.159	0.451	1356.6	1	19/24	4	7465
			EVLGHSIAQLNAENDHPFYYK	1	2446.66	-0.61	3	1.49e-05	0	3.863	0.32	563.5	1	26/80	4	5761
			CQALDMTEM*AR	2	1342.52	0.02	2	3.43e-06	0	3.319	0.239	854.5	1	17/20	4	4519
			GNLFM*DINNK	2	1182.33	-0.72	2	1.49e-05	0	2.845	0.404	877.4	1	15/18	4	5747
			CQALDM*TEMAR	2	1342.52	-0.31	2	3.43e-06	0	2.582	0.367	327.6	19	2009-11-20	4	5327
			YVIEFIAR	2	1011.2	-0.42	2	1.49e-05	0	2.505	0.159	496.4	10	2009-12-14	4	3080
			TDGSPTFYSFK	1	1250.34	0.24	2	3.43e-06	0	2.462	0.388	368	1	13/20	5	4828
58	6	IPI_IPI00856646_1_VEGA_OTTMUSP00000032119 Tax_Id_10090 Gene_Symbol_Kng1 15 kDa protein
			DAEEAATGECTATVGK	2	1610.65	-0.14	2	1.57e-08	0	5.007	0.56	1892	1	23/30	5	7970
			ENEFFIVTQTCK	2	1516.67	1.04	2	3.43e-06	0	4.861	0.198	1686.1	1	18/22	5	9797
			TDGSPTFYSFK	1	1250.34	0.24	2	3.43e-06	0	2.462	0.388	368	1	13/20	5	4828
59	1	IPI_IPI00652436_3_TREMBL_Q3TSB7 Tax_Id_10090 Gene_Symbol_Actg1 Putative uncharacterized protein
			DLYANTVLSGGTTMYPGIADR	2	2216.46	-0.47	2	6.1e-10	0	5.393	0.587	1395.6	1	25/40	6	7290
			LCYVALDFEQEMATAASSSSLEK	1	2551.8	0.76	2	4.16e-08	0	5.22	0.152	849.2	1	26/44	7	3977
			SYELPDGQVITIGNER	4	1791.94	1.92	2	6.51e-11	0	4.34	0.509	1319.3	1	22/30	17	5896
			VAPEEHPVLLTEAPLNPK	2	1955.24	-0.19	3	0.000403	0	3.929	0.083	715	1	27/68	5	4632
			DLYANTVLSGGTTM*YPGIADR	2	2232.46	-0.12	2	6.1e-10	0	3.661	0.425	350.6	1	18/40	6	5094
			IWHHTFYNELR	2	1516.69	0.02	3	4.69e-06	0	3.19	0.29	1141.7	1	23/40	11	7258
			GYSFTTTAER	2	1133.19	-0.31	2	7.12e-05	0	2.502	0.449	689.1	1	14/18	7	4857
			AVFPSIVGRPR	4	1199.43	0.19	2	2.68e-06	0	2.427	0.352	410	7	2009-11-20	17	7567
			EITALAPSTMK	1	1162.38	0	2	6.51e-11	0	2.043	0.19	372.5	1	13/20	14	4124
59	2	IPI_IPI00874482_1_SWISS_PROT_P63260_TREMBL_Q3UD81_Q4KL81_ENSEMBL_ENSMUSP00000071486_REFSEQ_NP_033739_VEGA_OTTMUSP00000004544 Tax_Id_10090 Gene_Symbol_Actg1 Actin_ cytoplasmic 2
			DLYANTVLSGGTTMYPGIADR	2	2216.46	-0.47	2	6.1e-10	0	5.393	0.587	1395.6	1	25/40	6	7290
			LCYVALDFEQEMATAASSSSLEK	1	2551.8	0.76	2	4.16e-08	0	5.22	0.152	849.2	1	26/44	7	3977
			SYELPDGQVITIGNER	4	1791.94	1.92	2	6.51e-11	0	4.34	0.509	1319.3	1	22/30	17	5896
			VAPEEHPVLLTEAPLNPK	2	1955.24	-0.19	3	0.000403	0	3.929	0.083	715	1	27/68	5	4632
			DLYANTVLSGGTTM*YPGIADR	2	2232.46	-0.12	2	6.1e-10	0	3.661	0.425	350.6	1	18/40	6	5094
			IWHHTFYNELR	2	1516.69	0.02	3	4.69e-06	0	3.19	0.29	1141.7	1	23/40	11	7258
			GYSFTTTAER	2	1133.19	-0.31	2	7.12e-05	0	2.502	0.449	689.1	1	14/18	7	4857
			AVFPSIVGRPR	4	1199.43	0.19	2	2.68e-06	0	2.427	0.352	410	7	2009-11-20	17	7567
			EITALAPSTMK	1	1162.38	0	2	6.51e-11	0	2.043	0.19	372.5	1	13/20	14	4124
59	3	IPI_IPI00110850_1_SWISS_PROT_P60710_TREMBL_B2RRX1_Q3TIJ9_Q3U5R4_Q3UA89_Q3UAA9_Q3UAF6_Q3UAF7_Q3UBP6_Q3UGS0_Q61276_ENSEMBL_ENSMUSP00000031564_REFSEQ_NP_031419 Tax_Id_10090 Gene_Symbol_Actb Actin_ cytoplasmic 1
			DLYANTVLSGGTTMYPGIADR	2	2216.46	-0.47	2	6.1e-10	0	5.393	0.587	1395.6	1	25/40	6	7290
			LCYVALDFEQEMATAASSSSLEK	1	2551.8	0.76	2	4.16e-08	0	5.22	0.152	849.2	1	26/44	7	3977
			SYELPDGQVITIGNER	4	1791.94	1.92	2	6.51e-11	0	4.34	0.509	1319.3	1	22/30	17	5896
			VAPEEHPVLLTEAPLNPK	2	1955.24	-0.19	3	0.000403	0	3.929	0.083	715	1	27/68	5	4632
			DLYANTVLSGGTTM*YPGIADR	2	2232.46	-0.12	2	6.1e-10	0	3.661	0.425	350.6	1	18/40	6	5094
			IWHHTFYNELR	2	1516.69	0.02	3	4.69e-06	0	3.19	0.29	1141.7	1	23/40	11	7258
			GYSFTTTAER	2	1133.19	-0.31	2	7.12e-05	0	2.502	0.449	689.1	1	14/18	7	4857
			AVFPSIVGRPR	4	1199.43	0.19	2	2.68e-06	0	2.427	0.352	410	7	2009-11-20	17	7567
			EITALAPSTMK	1	1162.38	0	2	6.51e-11	0	2.043	0.19	372.5	1	13/20	14	4124
59	4	IPI_IPI00473320_2_TREMBL_Q3U804_Q3U939_Q3UBQ4_Q3UCF8_ENSEMBL_ENSMUSP00000098066 Tax_Id_10090 Gene_Symbol_Actb Putative uncharacterized protein
			DLYANTVLSGGTTMYPGIADR	2	2216.46	-0.47	2	6.1e-10	0	5.393	0.587	1395.6	1	25/40	6	7290
			LCYVALDFEQEMATAASSSSLEK	1	2551.8	0.76	2	4.16e-08	0	5.22	0.152	849.2	1	26/44	7	3977
			SYELPDGQVITIGNER	4	1791.94	1.92	2	6.51e-11	0	4.34	0.509	1319.3	1	22/30	17	5896
			VAPEEHPVLLTEAPLNPK	2	1955.24	-0.19	3	0.000403	0	3.929	0.083	715	1	27/68	5	4632
			DLYANTVLSGGTTM*YPGIADR	2	2232.46	-0.12	2	6.1e-10	0	3.661	0.425	350.6	1	18/40	6	5094
			IWHHTFYNELR	2	1516.69	0.02	3	4.69e-06	0	3.19	0.29	1141.7	1	23/40	11	7258
			GYSFTTTAER	2	1133.19	-0.31	2	7.12e-05	0	2.502	0.449	689.1	1	14/18	7	4857
			AVFPSIVGRPR	4	1199.43	0.19	2	2.68e-06	0	2.427	0.352	410	7	2009-11-20	17	7567
			EITALAPSTMK	1	1162.38	0	2	6.51e-11	0	2.043	0.19	372.5	1	13/20	14	4124
59	5	IPI_IPI00648420_1_TREMBL_B1ATY0_ENSEMBL_ENSMUSP00000087043_ENSMUSP00000101822_VEGA_OTTMUSP00000004545 Tax_Id_10090 Gene_Symbol_Actg1 Actin_ gamma_ cytoplasmic 1
			DLYANTVLSGGTTMYPGIADR	2	2216.46	-0.47	2	6.1e-10	0	5.393	0.587	1395.6	1	25/40	6	7290
			LCYVALDFEQEMATAASSSSLEK	1	2551.8	0.76	2	4.16e-08	0	5.22	0.152	849.2	1	26/44	7	3977
			SYELPDGQVITIGNER	4	1791.94	1.92	2	6.51e-11	0	4.34	0.509	1319.3	1	22/30	17	5896
			DLYANTVLSGGTTM*YPGIADR	2	2232.46	-0.12	2	6.1e-10	0	3.661	0.425	350.6	1	18/40	6	5094
			GYSFTTTAER	2	1133.19	-0.31	2	7.12e-05	0	2.502	0.449	689.1	1	14/18	7	4857
			AVFPSIVGRPR	4	1199.43	0.19	2	2.68e-06	0	2.427	0.352	410	7	2009-11-20	17	7567
			EITALAPSTMK	1	1162.38	0	2	6.51e-11	0	2.043	0.19	372.5	1	13/20	14	4124
59	6	IPI_IPI00136929_1_TREMBL_Q9QZ83_ENSEMBL_ENSMUSP00000101823 Tax_Id_10090 Gene_Symbol_Actg1 Gamma actin_like protein
			LCYVALDFEQEMATAASSSSLEK	1	2551.8	0.76	2	4.16e-08	0	5.22	0.152	849.2	1	26/44	7	3977
			SYELPDGQVITIGNER	4	1791.94	1.92	2	6.51e-11	0	4.34	0.509	1319.3	1	22/30	17	5896
			VAPEEHPVLLTEAPLNPK	2	1955.24	-0.19	3	0.000403	0	3.929	0.083	715	1	27/68	5	4632
			IWHHTFYNELR	2	1516.69	0.02	3	4.69e-06	0	3.19	0.29	1141.7	1	23/40	11	7258
			GYSFTTTAER	2	1133.19	-0.31	2	7.12e-05	0	2.502	0.449	689.1	1	14/18	7	4857
			EITALAPSTMK	1	1162.38	0	2	6.51e-11	0	2.043	0.19	372.5	1	13/20	14	4124
59	7	IPI_IPI00874780_1_TREMBL_Q99NC5 Tax_Id_10090 Gene_Symbol_Actb Beta_actin FE_3 _Fragment_
			DLYANTVLSGGTTMYPGIADR	2	2216.46	-0.47	2	6.1e-10	0	5.393	0.587	1395.6	1	25/40	6	7290
			SYELPDGQVITIGNER	4	1791.94	1.92	2	6.51e-11	0	4.34	0.509	1319.3	1	22/30	17	5896
			DLYANTVLSGGTTM*YPGIADR	2	2232.46	-0.12	2	6.1e-10	0	3.661	0.425	350.6	1	18/40	6	5094
			EITALAPSTMK	1	1162.38	0	2	6.51e-11	0	2.043	0.19	372.5	1	13/20	14	4124
59	8	IPI_IPI00648161_1_TREMBL_B1ATY1_ENSEMBL_ENSMUSP00000101821_VEGA_OTTMUSP00000004546 Tax_Id_10090 Gene_Symbol_Actg1 Actin_ gamma_ cytoplasmic 1
			DLYANTVLSGGTTMYPGIADR	2	2216.46	-0.47	2	6.1e-10	0	5.393	0.587	1395.6	1	25/40	6	7290
			DLYANTVLSGGTTM*YPGIADR	2	2232.46	-0.12	2	6.1e-10	0	3.661	0.425	350.6	1	18/40	6	5094
			AVFPSIVGRPR	4	1199.43	0.19	2	2.68e-06	0	2.427	0.352	410	7	2009-11-20	17	7567
			EITALAPSTMK	1	1162.38	0	2	6.51e-11	0	2.043	0.19	372.5	1	13/20	14	4124
59	9	IPI_IPI00857335_1_TREMBL_Q6IWE2 Tax_Id_10090 Gene_Symbol_Actb Beta_actin _Fragment_
			LCYVALDFEQEMATAASSSSLEK	1	2551.8	0.76	2	4.16e-08	0	5.22	0.152	849.2	1	26/44	7	3977
			SYELPDGQVITIGNER	4	1791.94	1.92	2	6.51e-11	0	4.34	0.509	1319.3	1	22/30	17	5896
			GYSFTTTAER	2	1133.19	-0.31	2	7.12e-05	0	2.502	0.449	689.1	1	14/18	7	4857
59	10	IPI_IPI00885570_1_TREMBL_A1E281 Tax_Id_10090 Gene_Symbol_Actb Beta_actin _Fragment_
			VAPEEHPVLLTEAPLNPK	2	1955.24	-0.19	3	0.000403	0	3.929	0.083	715	1	27/68	5	4632
			IWHHTFYNELR	2	1516.69	0.02	3	4.69e-06	0	3.19	0.29	1141.7	1	23/40	11	7258
			AVFPSIVGRPR	4	1199.43	0.19	2	2.68e-06	0	2.427	0.352	410	7	2009-11-20	17	7567
59	11	IPI_IPI00856609_1_TREMBL_O89054 Tax_Id_10090 Gene_Symbol_Actb Cytoskeletal beta_actin _Fragment_
			LCYVALDFEQEMATAASSSSLEK	1	2551.8	0.76	2	4.16e-08	0	5.22	0.152	849.2	1	26/44	7	3977
			GYSFTTTAER	2	1133.19	-0.31	2	7.12e-05	0	2.502	0.449	689.1	1	14/18	7	4857
60	1	IPI_IPI00461841_4_SWISS_PROT_P18526 Tax_Id_10090 Gene_Symbol_Vh7183_a28_48 Ig heavy chain V region 345
			EVQLVESGGGLVKPGGSLK	8	1855.13	0.63	2	2.41e-10	0	5.978	0.517	2096.9	1	27/36	1	6315
			LSCAASGFAFSSYDM*SWVR	1	2159.36	-0.61	2	4.93e-11	0	5.733	0.366	2674.2	1	27/36	0	8624
			LEWVAYISSGGGSTYYPDTVK	2	2294.5	-0.92	2	7.26e-13	0	5.327	0.635	1707.8	1	27/40	0	6699
			NTLYLQM*SSLK	4	1314.53	1.11	2	2.59e-06	0	3.821	0.335	1123.7	1	17/20	9	5740
			LSCAASGFAFSSYDMSWVR	2	2143.36	-0.32	2	4.93e-11	0	3.757	0.461	1378.6	1	20/36	0	11803
			LKSEDTAMYYCAR	2	1608.79	0.76	2	3.34e-07	0	3.721	0.508	1408.3	1	18/24	0	8118
			LKSEDTAM*YYCAR	1	1624.79	-0.52	3	3.34e-07	0	3.615	0.375	869.8	1	22/48	0	6927
			NTLYLQMSSLK	7	1298.53	-0.15	2	2.59e-06	0	3.437	0.5	1046.6	1	17/20	9	5622
			SEDTAMYYCAR	3	1367.46	1.06	2	9.77e-13	0	2.668	0.235	961.6	1	16/20	15	6446
60	2	IPI_IPI00553392_1_TREMBL_Q5F2I8 Tax_Id_10090 Gene_Symbol__ Gamma heavy chain variable region _Fragment_
			EVQLVESGGGLVKPGGSLK	8	1855.13	0.63	2	2.41e-10	0	5.978	0.517	2096.9	1	27/36	1	6315
			LKSEDTAMYYCAR	2	1608.79	0.76	2	3.34e-07	0	3.721	0.508	1408.3	1	18/24	0	8118
			LKSEDTAM*YYCAR	1	1624.79	-0.52	3	3.34e-07	0	3.615	0.375	869.8	1	22/48	0	6927
			SEDTAMYYCAR	3	1367.46	1.06	2	9.77e-13	0	2.668	0.235	961.6	1	16/20	15	6446
61	1	IPI_IPI00903401_1_ENSEMBL_ENSMUSP00000073695_REFSEQ_NP_033271_VEGA_OTTMUSP00000028336 Tax_Id_10090 Gene_Symbol_Serpina1c serine _or cysteine_ proteinase inhibitor_ clade A_ member 1c
			NHYQAEVFSVNFAESEEAK	3	2200.31	0.43	2	1.74e-13	0	6.306	0.595	2991.9	1	29/36	5	8431
			IFNNGADLSGITEENAPLK	13	2004.19	0.59	2	1.74e-13	0	5.593	0.512	2140.1	1	25/36	5	9167
			DQSPASHEIATNLGDFAISLYR	2	2406.59	-0.47	2	1.72e-10	0	5.4	0.489	1895.3	1	25/42	6	9081
			NHYQAEVFSVNFAESEEAKK	3	2328.48	0.73	3	1.72e-10	0	4.919	0.383	1335.7	1	34/76	5	6157
			KLDQDTVFALANYILFK	7	2000.33	0.69	2	1.72e-10	0	4.442	0.524	2897.3	1	25/32	3	10449
			LSISGEYNLK	2	1124.27	0.19	2	8.67e-09	0	3.098	0.34	1083	1	16/18	2	5776
			LAQIHFPR	3	982.16	0.12	2	1.72e-10	0	2.934	0.316	1076.1	1	13/14	2	5796
			TLM*SPLGITR	3	1105.33	-0.05	2	1.72e-10	0	2.72	0.4	1239.1	1	14/18	5	8355
			TLMSPLGITR	3	1089.33	-0.12	2	1.72e-10	0	2.386	0.402	822.3	1	15/18	5	5309
61	2	IPI_IPI00406302_2_SWISS_PROT_P07758_TREMBL_Q3KQQ4_ENSEMBL_ENSMUSP00000072652_ENSMUSP00000082132_REFSEQ_NP_033269_VEGA_OTTMUSP00000028351_OTTMUSP00000028352 Tax_Id_10090 Gene_Symbol_Serpina1a Alpha_1_antitrypsin 1_1
			NHYQAEVFSVNFAESEEAK	3	2200.31	0.43	2	1.74e-13	0	6.306	0.595	2991.9	1	29/36	5	8431
			IFNNGADLSGITEENAPLK	13	2004.19	0.59	2	1.74e-13	0	5.593	0.512	2140.1	1	25/36	5	9167
			DQSPASHEIATNLGDFAISLYR	2	2406.59	-0.47	2	1.72e-10	0	5.4	0.489	1895.3	1	25/42	6	9081
			NHYQAEVFSVNFAESEEAKK	3	2328.48	0.73	3	1.72e-10	0	4.919	0.383	1335.7	1	34/76	5	6157
			KLDQDTVFALANYILFK	7	2000.33	0.69	2	1.72e-10	0	4.442	0.524	2897.3	1	25/32	3	10449
			LSISGEYNLK	2	1124.27	0.19	2	8.67e-09	0	3.098	0.34	1083	1	16/18	2	5776
			LAQIHFPR	3	982.16	0.12	2	1.72e-10	0	2.934	0.316	1076.1	1	13/14	2	5796
			TLM*SPLGITR	3	1105.33	-0.05	2	1.72e-10	0	2.72	0.4	1239.1	1	14/18	5	8355
			TLMSPLGITR	3	1089.33	-0.12	2	1.72e-10	0	2.386	0.402	822.3	1	15/18	5	5309
61	3	IPI_IPI00123920_2_SWISS_PROT_Q00896 Tax_Id_10090 Gene_Symbol_Serpina1c Alpha_1_antitrypsin 1_3
			NHYQAEVFSVNFAESEEAK	3	2200.31	0.43	2	1.74e-13	0	6.306	0.595	2991.9	1	29/36	5	8431
			IFNNGADLSGITEENAPLK	13	2004.19	0.59	2	1.74e-13	0	5.593	0.512	2140.1	1	25/36	5	9167
			DQSPASHEIATNLGDFAISLYR	2	2406.59	-0.47	2	1.72e-10	0	5.4	0.489	1895.3	1	25/42	6	9081
			NHYQAEVFSVNFAESEEAKK	3	2328.48	0.73	3	1.72e-10	0	4.919	0.383	1335.7	1	34/76	5	6157
			KLDQDTVFALANYILFK	7	2000.33	0.69	2	1.72e-10	0	4.442	0.524	2897.3	1	25/32	3	10449
			LSISGEYNLK	2	1124.27	0.19	2	8.67e-09	0	3.098	0.34	1083	1	16/18	2	5776
			LAQIHFPR	3	982.16	0.12	2	1.72e-10	0	2.934	0.316	1076.1	1	13/14	2	5796
			TLM*SPLGITR	3	1105.33	-0.05	2	1.72e-10	0	2.72	0.4	1239.1	1	14/18	5	8355
			TLMSPLGITR	3	1089.33	-0.12	2	1.72e-10	0	2.386	0.402	822.3	1	15/18	5	5309
61	4	IPI_IPI00123927_1_SWISS_PROT_Q00898_ENSEMBL_ENSMUSP00000082130_ENSMUSP00000113606_REFSEQ_NP_033273_VEGA_OTTMUSP00000034559_OTTMUSP00000034560 Tax_Id_10090 Gene_Symbol_Serpina1e Alpha_1_antitrypsin 1_5
			NHYQAEVFSVNFAESEEAK	3	2200.31	0.43	2	1.74e-13	0	6.306	0.595	2991.9	1	29/36	5	8431
			DQSPASHEIATNLGDFAISLYR	2	2406.59	-0.47	2	1.72e-10	0	5.4	0.489	1895.3	1	25/42	6	9081
			NHYQAEVFSVNFAESEEAKK	3	2328.48	0.73	3	1.72e-10	0	4.919	0.383	1335.7	1	34/76	5	6157
			TLM*SPLGITR	3	1105.33	-0.05	2	1.72e-10	0	2.72	0.4	1239.1	1	14/18	5	8355
			TLMSPLGITR	3	1089.33	-0.12	2	1.72e-10	0	2.386	0.402	822.3	1	15/18	5	5309
61	5	IPI_IPI00858061_1_VEGA_OTTMUSP00000028353 Tax_Id_10090 Gene_Symbol_Serpina1a 10 kDa protein
			DQSPASHEIATNLGDFAISLYR	2	2406.59	-0.47	2	1.72e-10	0	5.4	0.489	1895.3	1	25/42	6	9081
62	1	IPI_IPI00896011_1_TREMBL_Q4V9Z4 Tax_Id_10090 Gene_Symbol_LOC544903 Igh protein
			AVQNSCGCYSVSSVLPGCAER	4	2302.47	-0.68	2	7.12e-12	0	5.08	0.608	1016.6	1	24/40	35	5547
			YTM*SSQLTLPAVECPEGESVK	3	2343.59	-0.72	2	7.12e-12	0	4.9	0.651	639.6	1	23/40	30	3844
[truncated: 3,780 more rows]
